# Supplementary material for: Establishment of single-cell transcriptional states during seed germination
Source: Nat Plants. 2024 Sep 10;10(9):1418–34. doi: 10.1038/s41477-024-01771-3 (PMC11410669; doi:10.1038/s41477-024-01771-3)
Supplement: Supplementary file 3 — Protoplast isolation-responsive genes. [file 41477_2024_1771_MOESM3_ESM.xlsx]

## Sheet: protoplast_responsive_genes_lfc
Supplementary Table 1. Protoplast isolation responsive genes and overlap of upregulated genes in this study and Birnbaum et al. Filtering for p-adj < 0.01 AND |logFC| > 1.5.
ensembl_gene_id	logFC	logCPM	LR	PValue	external_gene_name	description	all_go	Overlap with Birnbaum et. al.
AT1G01010	2.83276	4.83275	120.478	4.97073e-28	NAC001	NAC domain-containing protein 1 [Source:UniProtKB/Swiss-Prot;Acc:Q0WV96]	GO:0006355, GO:0003677, GO:0016020, GO:0016021, GO:0005634, GO:0003700	No
AT1G01030	2.15261	3.50465	22.3139	2.31524e-06	NGA3	B3 domain-containing transcription factor NGA3 [Source:UniProtKB/Swiss-Prot;Acc:Q9MAN1]	GO:1901371, GO:0003677, GO:0005634, GO:0003700, GO:0006355, GO:0048366, GO:0009908, GO:0006351	No
AT1G01130	-1.71311	2.86028	70.7	4.15902e-17	NA	CONTAINS InterPro DOMAIN/s: CBL-interacting protein kinase (InterPro:IPR020660), Calcium/calmodulin-dependent protein kinase-like (InterPro:IPR020636); BEST Arabidopsis thaliana protein match is: unknown protein (TAIR:AT5G47170.1); Has 176 Blast hit /.../76 proteins in 20 species: Archae - 0; Bacteria - 0; Metazoa - 0; Fungi - 0; Plants - 176; Viruses - 0; Other Eukaryotes - 0 (source: NCBI BLink…	GO:0008150, GO:0016301, GO:0016310	No
AT1G01180	2.07246	1.55632	56.3193	6.16078e-14	NA	S-adenosyl-L-methionine-dependent methyltransferases superfamily protein [Source:UniProtKB/TrEMBL;Acc:F4HS78]	GO:0016740, GO:0016020, GO:0016021, GO:0008168, GO:0032259	No
AT1G01720	1.54047	7.9058	47.9521	4.36766e-12	NAC002	NAC domain-containing protein 2 [Source:UniProtKB/Swiss-Prot;Acc:Q39013]	GO:0009788, GO:0019900, GO:0006355, GO:0003677, GO:0005634, GO:0003700, GO:0009611	No
AT1G02360	3.30497	6.75868	81.2934	1.94575e-19	NA	Chitinase family protein [Source:TAIR;Acc:AT1G02360]	GO:0002239, GO:0006032, GO:0005975, GO:0004568, GO:0016998	No
AT1G02880	1.9036	6.19473	136.267	1.74443e-31	TPK1	thiamin pyrophosphokinase1 [Source:TAIR;Acc:AT1G02880]	GO:0005524, GO:0004788, GO:0006772, GO:0009229, GO:0030975, GO:0016301, GO:0016310, GO:0016740, GO:0000166, GO:0005829, GO:0005737	No
AT1G02920	3.1831	8.8205	75.0381	4.61712e-18	GSTF7	Glutathione S-transferase F7 [Source:UniProtKB/Swiss-Prot;Acc:Q9SRY5]	GO:0004364, GO:0043295, GO:0009817, GO:0009407, GO:0005773, GO:0046686, GO:0005737, GO:0016740, GO:0005634, GO:0005829, GO:0005507, GO:0042742, GO:0050897, GO:0005576, GO:0006749, GO:0009636, GO:0009651, GO:0005515	No
AT1G02930	3.06486	9.77805	98.6357	3.03495e-23	GSTF6	Glutathione S-transferase F6 [Source:UniProtKB/Swiss-Prot;Acc:P42760]	GO:0004364, GO:0043295, GO:0009407, GO:0005773, GO:0009506, GO:0046686, GO:0005737, GO:0016740, GO:0006952, GO:0005829, GO:0005739, GO:0005507, GO:0005618, GO:0006979, GO:0042742, GO:0009414, GO:0050897, GO:0005576, GO:0006749, GO:0009636, GO:2001147, GO:2001227, GO:0009651, GO:0005515	No
AT1G03220	2.49418	10.4421	100.798	1.01882e-23	NA	Eukaryotic aspartyl protease family protein [Source:UniProtKB/TrEMBL;Acc:Q9ZVS4]	GO:0009505, GO:0009506, GO:0006508, GO:0004190, GO:0008233, GO:0005886, GO:0005618, GO:0005794, GO:0005576, GO:0030163, GO:0016020, GO:0009651, GO:0099503	No
AT1G03230	1.54939	9.34344	65.5039	5.80001e-16	NA	Eukaryotic aspartyl protease family protein [Source:UniProtKB/TrEMBL;Acc:Q9ZVS5]	GO:0009505, GO:0006508, GO:0004190, GO:0008233, GO:0005886, GO:0005618, GO:0005794, GO:0005576, GO:0030163, GO:0009651	No
AT1G03310	-1.88504	3.74262	59.2461	1.39134e-14	ISA2	ISA2 [Source:UniProtKB/TrEMBL;Acc:A0A178WGA8]	GO:0019252, GO:0003824, GO:0009507, GO:0009536, GO:0005975, GO:0004553, GO:0005977, GO:0019156, GO:0010021	No
AT1G03440	-1.6093	1.11247	36.4862	1.53754e-09	NA	Leucine-rich repeat (LRR) family protein [Source:UniProtKB/TrEMBL;Acc:F4I0W7]	GO:0016301, GO:0016310, GO:0005515	No
AT1G03740	1.67699	5.83247	51.8553	5.97441e-13	NA	F21B7.34 [Source:UniProtKB/TrEMBL;Acc:Q9LR53]	GO:0005524, GO:0016301, GO:0016310, GO:0004672, GO:0006468, GO:0004693, GO:0005634, GO:0032968, GO:0005576, GO:0051726, GO:0008353, GO:0070816, GO:0000790, GO:0000307	No
AT1G03870	-1.78178	5.56443	24.1222	9.04125e-07	FLA9	At1g03870 [Source:UniProtKB/TrEMBL;Acc:B3LF88]	GO:0005886, GO:0016020, GO:0031225, GO:0046658, GO:0005576, GO:0009834, GO:0099503	No
AT1G03905	1.52865	4.82626	118.731	1.19921e-27	ABCI19	ABC transporter I family member 19 [Source:UniProtKB/Swiss-Prot;Acc:Q3EDJ0]	GO:0016787, GO:0005524, GO:0016887, GO:0000166, GO:0005737	No
AT1G04150	-1.53189	0.962339	27.3957	1.658e-07	NA	C2 calcium/lipid-binding plant phosphoribosyltransferase family protein [Source:UniProtKB/TrEMBL;Acc:O64492]	GO:0008150, GO:0016757, GO:0016740, GO:0016020, GO:0016021	No
AT1G04770	-1.64524	4.88342	71.27	3.11529e-17	NA	Protein SULFUR DEFICIENCY-INDUCED 2 [Source:UniProtKB/Swiss-Prot;Acc:Q8L730]	GO:0010439, GO:0005634, GO:0009658, GO:0010438, GO:0005515	Yes
AT1G05575	1.61601	5.70258	58.9889	1.58562e-14	NA	Transmembrane protein [Source:UniProtKB/TrEMBL;Acc:Q8LC91]	GO:0016021, GO:0005783, GO:0009061	No
AT1G05670	-1.73387	3.58894	38.5328	5.38411e-10	NA	Glycosyltransferase (Fragment) [Source:UniProtKB/TrEMBL;Acc:A0A068FPW3]	GO:0016740, GO:0005739, GO:0005783, GO:0005794, GO:0005515	No
AT1G05680	2.7543	8.25477	102.56	4.18401e-24	UGT74E2	Glycosyltransferase (Fragment) [Source:UniProtKB/TrEMBL;Acc:A0A0K1SBE8]	GO:0080024, GO:0070301, GO:0035251, GO:0010016, GO:0071215, GO:0042631, GO:0080043, GO:0008194, GO:0080044, GO:0080167, GO:0016757, GO:0016740, GO:0016758, GO:0043231, GO:0052638, GO:0071475	No
AT1G06870	1.72132	5.84175	66.8148	2.98245e-16	TPP2	Probable thylakoidal processing peptidase 2, chloroplastic [Source:UniProtKB/Swiss-Prot;Acc:Q9M9Z2]	GO:0010027, GO:0016020, GO:0016021, GO:0006508, GO:0009507, GO:0009536, GO:0016787, GO:0008233, GO:0009535, GO:0009579, GO:0008236, GO:0006465, GO:0004252, GO:0005887	No
AT1G07000	2.2605	6.08753	89.6816	2.79747e-21	ATEXO70B2	Exocyst subunit Exo70 family protein [Source:UniProtKB/TrEMBL;Acc:A0A178WCB5]	GO:0045335, GO:0002238, GO:0002237, GO:1900150, GO:1902290, GO:1900426, GO:0090333, GO:0009617, GO:0070062, GO:0043621, GO:0009620, GO:0000145, GO:0005634, GO:0006952, GO:0005829, GO:0006887, GO:0005886, GO:0005737, GO:0015031, GO:0042545, GO:0031410, GO:0005515, GO:0009414	No
AT1G07150	1.59185	4.45513	47.1138	6.69837e-12	MAPKKK13	F10K1.14 protein [Source:UniProtKB/TrEMBL;Acc:Q9LMK8]	GO:0000166, GO:0005524, GO:0016301, GO:0016310, GO:0004672, GO:0006468, GO:0004674, GO:0023014, GO:0031098, GO:0016020, GO:0016021, GO:0005737, GO:0032147	No
AT1G07160	2.04214	7.30121	193.927	4.41774e-44	NA	PP2C-type phosphatase AP2C2 [Source:UniProtKB/TrEMBL;Acc:F6LPR6]	GO:0046872, GO:0003824, GO:0016787, GO:0004721, GO:0004722, GO:0043169, GO:0006470, GO:0004724	No
AT1G07280	-1.58087	3.78812	26.1719	3.12335e-07	NA	At1g07280/F22G5_32 [Source:UniProtKB/TrEMBL;Acc:Q8VZC8]	GO:0008150, GO:0005515, GO:0016020, GO:0016021	No
AT1G07590	1.66809	6.02098	52.3496	4.64495e-13	NA	Pentatricopeptide repeat-containing protein At1g07590, mitochondrial [Source:UniProtKB/Swiss-Prot;Acc:Q940Q2]	GO:0046686, GO:0005739, GO:0005515	No
AT1G07610	1.61206	4.13888	57.1309	4.07751e-14	MT1C	Metallothionein-like protein 1C [Source:UniProtKB/Swiss-Prot;Acc:Q38804]	GO:0046688, GO:0022626, GO:0046872, GO:0005507	No
AT1G07720	-1.52711	4.12919	19.1497	1.20854e-05	KCS3	3-ketoacyl-CoA synthase 3 [Source:TAIR;Acc:AT1G07720]	GO:0102756, GO:0102338, GO:0102336, GO:0102337, GO:0009409, GO:0016740, GO:0016020, GO:0003824, GO:0016746, GO:0005783, GO:0006633, GO:0016747, GO:0009416, GO:0016021	No
AT1G07890	2.55452	9.34397	30.0583	4.19256e-08	APX1	MEE6 [Source:UniProtKB/TrEMBL;Acc:A0A178W5I1]	GO:0000302, GO:0016688, GO:0034599, GO:0009735, GO:0009506, GO:0046686, GO:0009570, GO:0098869, GO:0046872, GO:0016491, GO:0055114, GO:0020037, GO:0004601, GO:0006979, GO:0042744, GO:0005829, GO:0009507, GO:0005886, GO:0005737, GO:0005515, GO:0009793, GO:0005618, GO:0005794, GO:0009408, GO:0005576, GO:0009651	No
AT1G08050	4.00744	5.60104	183.642	7.76667e-42	NA	T6D22.13 [Source:UniProtKB/TrEMBL;Acc:Q9LN03]	GO:0005886	No
AT1G08180	-2.13875	2.56152	88.9353	4.07943e-21	SMR2	Cyclin-dependent protein kinase inhibitor SMR2 [Source:UniProtKB/Swiss-Prot;Acc:Q9SGE2]	GO:0032875, GO:0045786, GO:0045839, GO:0004860, GO:0005634, GO:0005515, GO:0007049, GO:0006469	No
AT1G08500	-1.68158	4.64551	47.4374	5.67901e-12	ENODL18	Early nodulin-like protein 18 [Source:UniProtKB/TrEMBL;Acc:O82083]	GO:0022900, GO:0009055, GO:0031225, GO:0046658	No
AT1G08570	1.55017	4.74569	85.3479	2.50226e-20	ACHT4	Thioredoxin-like 1-1, chloroplastic [Source:UniProtKB/Swiss-Prot;Acc:O64654]	GO:0031969, GO:0005623, GO:0009570, GO:0055114, GO:0009507, GO:0009536, GO:0045454, GO:0016671	No
AT1G08940	2.80078	3.93527	45.74	1.35038e-11	NA	Phosphoglycerate mutase-like protein AT74H [Source:UniProtKB/Swiss-Prot;Acc:O04035]	GO:0003824	No
AT1G09070	2.24446	10.3536	136.397	1.63391e-31	SRC2	Protein SRC2 homolog [Source:UniProtKB/Swiss-Prot;Acc:O04023]	GO:0000326, GO:0005886, GO:0016020, GO:0016021, GO:0005783, GO:0005789, GO:0005515, GO:0005773, GO:0005576, GO:0032586, GO:0006623	No
AT1G09600	-1.7435	0.959462	28.8368	7.87415e-08	NA	Probable serine/threonine-protein kinase At1g09600 [Source:UniProtKB/Swiss-Prot;Acc:F4I114]	GO:0004693, GO:0016740, GO:0000166, GO:0005524, GO:0016301, GO:0016310, GO:0004672, GO:0006468, GO:0004674, GO:0005634, GO:0032968, GO:0051726, GO:0008353, GO:0070816, GO:0000790, GO:0000307	No
AT1G09794	1.77081	3.32524	72.3094	1.8397e-17	NA	Cox19 family protein (CHCH motif) [Source:UniProtKB/TrEMBL;Acc:F4I2K8]	GO:0008150, GO:0003674	No
AT1G09940	2.36676	8.02884	109.163	1.49443e-25	HEMA2	Glutamyl-tRNA reductase 2, chloroplastic [Source:UniProtKB/Swiss-Prot;Acc:P49294]	GO:0016491, GO:0055114, GO:0009507, GO:0009536, GO:0050661, GO:0006979, GO:0033014, GO:0006779, GO:0015995, GO:0006782, GO:0008883, GO:0006783	No
AT1G10040	2.05259	4.05913	57.3222	3.6995e-14	NA	Alpha/beta-Hydrolases superfamily protein [Source:UniProtKB/TrEMBL;Acc:Q08A69]	GO:0016787, GO:0044255	No
AT1G10050	1.95919	5.38216	74.9847	4.74385e-18	NA	glycosyl hydrolase family 10 protein / carbohydrate-binding domain-containing protein [Source:TAIR;Acc:AT1G10050]	GO:0016787, GO:0005975, GO:0004553, GO:0016798, GO:0031176, GO:0045493, GO:0008152, GO:0000272	No
AT1G10140	2.99205	3.77268	54.5534	1.51277e-13	NA	At1g10140 [Source:UniProtKB/TrEMBL;Acc:Q9SY56]	GO:0008150, GO:0005886	No
AT1G10330	-1.78351	1.43475	44.7468	2.24233e-11	PCMP-E71	Putative pentatricopeptide repeat-containing protein At1g10330 [Source:UniProtKB/Swiss-Prot;Acc:Q9SY75]	GO:0009451, GO:0005515	No
AT1G10370	2.43968	7.40275	40.3427	2.13101e-10	GSTU17	Glutathione S-transferase U17 [Source:UniProtKB/Swiss-Prot;Acc:Q9FUS8]	GO:0004364, GO:0080148, GO:0048527, GO:0009704, GO:0040008, GO:0009407, GO:0080167, GO:0005737, GO:0006749, GO:0016740, GO:0009507, GO:0009651, GO:0005829, GO:0009636, GO:0060416, GO:0005515	No
AT1G10470	1.77045	3.52693	25.8372	3.71453e-07	ARR4	Two-component response regulator ARR4 [Source:UniProtKB/Swiss-Prot;Acc:O82798]	GO:0000160, GO:0005622, GO:0000156, GO:0010017, GO:0009736, GO:0010114, GO:0009735, GO:0046777, GO:0005737, GO:0005634, GO:0006355, GO:0005515, GO:0009793, GO:0004674, GO:0007623	No
AT1G11100	1.68234	3.19632	32.3372	1.29608e-08	NA	SNF2 domain-containing protein / helicase domain-containing protein / zinc finger protein-like protein (Fragment) [Source:UniProtKB/TrEMBL;Acc:C0SUU4]	GO:0046872, GO:0005524, GO:0004386	No
AT1G11150	-1.51449	1.00252	51.6178	6.74292e-13	NA	NA	NA	No
AT1G11175	2.34905	3.62855	116.124	4.46412e-27	NA	other RNA [Source:TAIR;Acc:AT1G11175]	NA	No
AT1G11420	-1.65375	2.36901	56.6945	5.09066e-14	DUF2	DUF724 domain-containing protein 2 [Source:UniProtKB/Swiss-Prot;Acc:F4I8W1]	GO:0040008	No
AT1G12064	-2.6051	2.89208	77.6147	1.25236e-18	NA	Transmembrane protein [Source:UniProtKB/TrEMBL;Acc:Q1G3V1]	GO:0016021	No
AT1G12090	-1.79502	7.32813	39.4491	3.36731e-10	ELP	ELP [Source:UniProtKB/TrEMBL;Acc:A0A178W1A4]	NA	No
AT1G12110	-1.61665	4.63192	48.8748	2.72827e-12	NPF6.3	NRT1.1 [Source:UniProtKB/TrEMBL;Acc:A0A178W8F7]	GO:0009635, GO:0015112, GO:0015293, GO:0009734, GO:0016020, GO:0016021, GO:0022857, GO:0006857, GO:0055085, GO:0005886, GO:0005515, GO:0009414, GO:0042128, GO:0010167, GO:0048573, GO:0015706, GO:0005215	No
AT1G12300	-2.34895	2.17555	83.8276	5.39846e-20	NA	Pentatricopeptide repeat-containing protein At1g12300, mitochondrial [Source:UniProtKB/Swiss-Prot;Acc:Q0WKV3]	GO:0005739, GO:0003723, GO:0090615, GO:0005515	No
AT1G12320	4.20955	4.95965	218.081	2.37128e-49	NA	Ankyrin repeat/KH domain protein (DUF1442) [Source:UniProtKB/TrEMBL;Acc:Q9LNB3]	GO:0008150, GO:0003674, GO:0016020, GO:0016021	No
AT1G12360	1.95208	7.08279	122.579	1.72406e-28	KEU	SNARE-interacting protein KEULE [Source:UniProtKB/Swiss-Prot;Acc:Q9C5X3]	GO:0009524, GO:0005773, GO:0016020, GO:0005829, GO:0005886, GO:0005737, GO:0015031, GO:0005515, GO:0016192, GO:0007049, GO:0005856, GO:0051301, GO:0006904, GO:0019898	No
AT1G12700	-1.5563	1.93437	51.5029	7.14928e-13	NA	ATP binding;nucleic acid binding;helicases [Source:TAIR;Acc:AT1G12700]	GO:0080156, GO:0005739, GO:0005515	No
AT1G12740	1.70218	4.68347	40.5889	1.87874e-10	CYP87A2	Cytochrome P450, family 87, subfamily A, polypeptide 2 [Source:UniProtKB/TrEMBL;Acc:Q9LN73]	GO:0055114, GO:0005506, GO:0016705, GO:0020037, GO:0046872, GO:0004497, GO:0016491, GO:0016132, GO:0010268, GO:0016125, GO:0007275	No
AT1G12775	-1.80986	1.94095	71.5534	2.69858e-17	NA	Pentatricopeptide repeat-containing protein At1g12775, mitochondrial [Source:UniProtKB/Swiss-Prot;Acc:Q9LPX2]	GO:0005739, GO:0005515	No
AT1G12805	-1.73955	3.36109	30.6911	3.02557e-08	NA	Nucleotide binding protein [Source:UniProtKB/TrEMBL;Acc:Q3EDD5]	GO:0008150	No
AT1G12860	-1.51778	3.70249	41.5133	1.17074e-10	SCRM2	Transcription factor SCREAM2 [Source:UniProtKB/Swiss-Prot;Acc:Q9LPW3]	GO:0003677, GO:0046983, GO:0010444, GO:0005634, GO:0003700, GO:0006355, GO:0007275, GO:0005515, GO:0050826	No
AT1G12990	-1.72147	4.57094	39.8446	2.74996e-10	NA	Beta-1,4-N-acetylglucosaminyltransferase family protein [Source:UniProtKB/TrEMBL;Acc:F4HP06]	GO:0006044, GO:0016757, GO:0016740, GO:0016020, GO:0016021, GO:0003830, GO:0006487	No
AT1G13245	4.75918	5.5672	216.142	6.2787e-49	RTFL17	At1g13245 [Source:UniProtKB/TrEMBL;Acc:Q9SAF8]	GO:0048367	No
AT1G13260	-1.75135	3.23076	57.335	3.67548e-14	RAV1	AP2/ERF and B3 domain-containing transcription factor RAV1 [Source:UniProtKB/Swiss-Prot;Acc:Q9ZWM9]	GO:0048527, GO:0009741, GO:0006355, GO:0003677, GO:0005634, GO:0003700, GO:0045892, GO:0048366, GO:0009873, GO:0009910	No
AT1G13340	1.66498	5.38396	47.7793	4.76995e-12	NA	Regulator of Vps4 activity in the MVB pathway protein [Source:UniProtKB/TrEMBL;Acc:Q9FX63]	GO:0015031, GO:0006979, GO:0008104	No
AT1G13360	1.87422	4.94426	61.9684	3.49019e-15	NA	T6J4.11 protein [Source:UniProtKB/TrEMBL;Acc:Q9FX61]	, GO:0008150	No
AT1G13710	-2.02763	0.819529	44.3044	2.81081e-11	CYP78A5	Cytochrome P450 78A5 [Source:UniProtKB/Swiss-Prot;Acc:Q9LMX7]	GO:0048437, GO:0008284, GO:0046872, GO:0016020, GO:0016021, GO:0004497, GO:0016491, GO:0055114, GO:0005506, GO:0016705, GO:0020037, GO:0005783, GO:0007275, GO:0016709, GO:0040008, GO:0035265, GO:0046622, GO:0040009	No
AT1G13910	-1.84108	1.02977	54.8234	1.31862e-13	NA	Leucine-rich repeat (LRR) family protein [Source:UniProtKB/TrEMBL;Acc:Q8GYK0]	GO:0005515, GO:0016020, GO:0016021	No
AT1G13930	-1.69874	4.98676	52.0031	5.54134e-13	NA	At1g13930/F16A14.27 [Source:UniProtKB/TrEMBL;Acc:Q9XI93]	GO:0010115, GO:0009735, GO:0046686, GO:0009941, GO:0009570, GO:0003674, GO:0005829, GO:0009507, GO:0005886, GO:0009651, GO:0009408, GO:0005576	No
AT1G13960	2.66245	6.12119	173.714	1.14327e-39	WRKY4	Probable WRKY transcription factor 4 [Source:UniProtKB/Swiss-Prot;Acc:Q9XI90]	GO:0043565, GO:0006355, GO:0003677, GO:0005634, GO:0003700, GO:0006351, GO:0009723, GO:1900150, GO:0009751, GO:1900425, GO:0044212, GO:0009753, GO:0046872, GO:0006952	Yes
AT1G14200	3.45521	5.58085	73.9897	7.85265e-18	NA	At1g14200 [Source:UniProtKB/TrEMBL;Acc:Q9XI67]	GO:0005737, GO:0016567, GO:0061630	No
AT1G14440	-1.81056	3.12598	44.4974	2.54693e-11	ZHD4	Zinc-finger homeodomain protein 4 [Source:UniProtKB/Swiss-Prot;Acc:Q9M9S0]	GO:0003677, GO:0046872, GO:0005634, GO:0005515, GO:0042803, GO:0048574	No
AT1G14550	1.96961	1.85207	11.179	0.000827271	PER5	Peroxidase 5 [Source:UniProtKB/Swiss-Prot;Acc:Q9M9Q9]	GO:0071456, GO:0098869, GO:0046872, GO:0016491, GO:0055114, GO:0005576, GO:0020037, GO:0004601, GO:0006979, GO:0042744	No
AT1G14740	1.51266	8.15847	87.6548	7.79347e-21	OBE3	Protein OBERON 3 [Source:UniProtKB/Swiss-Prot;Acc:Q94B71]	GO:0010071, GO:0090421, GO:0009880, GO:0010492, GO:0010078, GO:0001708, GO:0046872, GO:0005634, GO:0005515, GO:0010468, GO:0055065	No
AT1G14860	1.89411	3.2363	46.8549	7.64423e-12	NUDT18	Nudix hydrolase 18, mitochondrial [Source:UniProtKB/Swiss-Prot;Acc:Q9LQU5]	GO:0016787, GO:0046872, GO:0005739, GO:0005737, GO:0005634	No
AT1G14920	-2.03554	5.24306	55.3956	9.85548e-14	GAI	DELLA protein GAI [Source:UniProtKB/Swiss-Prot;Acc:Q9LQT8]	GO:0009939, GO:0010336, GO:0033206, GO:1905622, GO:1900033, GO:2000033, GO:0010187, GO:0009938, GO:0009867, GO:0009863, GO:0009723, GO:1905614, GO:0010218, GO:0010233, GO:1903508, GO:0010628, GO:0009740, GO:0009739, GO:0010629, GO:2000377, GO:0042538, GO:0005634, GO:0003700, GO:0003712, GO:0005515, GO:0006355, GO:0007275, GO:1903506, GO:0003713, GO:0043565, GO:0009737, GO:0006808	No
AT1G15190	1.5175	2.55787	72.4274	1.73292e-17	FLA19	Fasciclin-like arabinogalactan protein 19 [Source:UniProtKB/Swiss-Prot;Acc:Q5Q0H2]	GO:0005576	No
AT1G15260	-2.34086	1.658	103.125	3.14709e-24	NA	LOW protein: ATP-dependent RNA helicase-like protein [Source:UniProtKB/TrEMBL;Acc:Q8VY60]	GO:0008150, GO:0004386	Yes
AT1G15520	6.11562	7.95046	150.178	1.58544e-34	ABCG40	ABC transporter G family member 40 [Source:UniProtKB/Swiss-Prot;Acc:Q9M9E1]	GO:0080168, GO:0010193, GO:0009723, GO:0009751, GO:0002229, GO:0009753, GO:0005886, GO:0016020, GO:0016021, GO:0000166, GO:0005524, GO:0006952, GO:0016887, GO:0005515, GO:0055085, GO:0042626, GO:0015692, GO:0046865, GO:0006855	No
AT1G15550	-3.03836	3.38428	33.3999	7.50279e-09	GA3OX1	Gibberellin 3-beta-dioxygenase 1 [Source:UniProtKB/Swiss-Prot;Acc:Q39103]	GO:0009686, GO:0009740, GO:0009739, GO:0010114, GO:0009845, GO:0051213, GO:0005737, GO:0046872, GO:0016491, GO:0055114, GO:0009639, GO:0016707	No
AT1G15800	1.64558	3.03262	38.7792	4.7456e-10	NA	At1g15800 [Source:UniProtKB/TrEMBL;Acc:Q6NL17]	GO:0008150, GO:0003674	No
AT1G15830	-1.66464	1.51919	24.1201	9.05126e-07	NA	unknown protein; Ha. [Source:TAIR;Acc:AT1G15830]	, GO:0008150	No
AT1G16030	2.20675	5.19096	13.9842	0.000184352	HSP70-5	Hsp70b [Source:UniProtKB/TrEMBL;Acc:A0A178W9N7]	GO:0034620, GO:0006986, GO:0044183, GO:0009615, GO:0051787, GO:0051085, GO:0034605, GO:0000166, GO:0005524, GO:0005829, GO:0005886, GO:0005737, GO:0005618, GO:0009408, GO:0016887, GO:0051082, GO:0016020, GO:0031072, GO:0042026, GO:0009507, GO:0042623	No
AT1G16360	-1.77297	1.18763	38.0614	6.85534e-10	NA	LEM3 (ligand-effect modulator 3) family protein / CDC50 family protein [Source:TAIR;Acc:AT1G16360]	GO:0016020, GO:0016021, GO:0045332, GO:0005634, GO:0005886, GO:0005783, GO:0005794, GO:0015247	No
AT1G16370	-2.21588	3.25933	29.6544	5.16343e-08	2006-10-01	Organic cation/carnitine transporter 6 [Source:UniProtKB/Swiss-Prot;Acc:Q9SA36]	GO:0071472, GO:0042631, GO:0009705, GO:0016020, GO:0016021, GO:0000166, GO:0005524, GO:0022857, GO:0055085, GO:0006811, GO:0005773, GO:0005774	No
AT1G16390	-1.87385	3.40858	17.8597	2.37805e-05	2003-10-01	Organic cation/carnitine transporter 3 [Source:UniProtKB/Swiss-Prot;Acc:Q9SA38]	GO:0070417, GO:0009705, GO:0016020, GO:0016021, GO:0000166, GO:0005524, GO:0022857, GO:0055085, GO:0006811, GO:0005773, GO:0005774	No
AT1G17080	1.51148	5.41365	86.1113	1.70092e-20	NA	At1g17080/F6I1.24 [Source:UniProtKB/TrEMBL;Acc:Q9SHG7]	GO:0016020, GO:0016021, GO:0005840, GO:0005515	No
AT1G17147	1.55898	5.44102	53.5242	2.55433e-13	VQ1	VQ motif-containing protein 1 [Source:UniProtKB/Swiss-Prot;Acc:Q1G3U8]	GO:0008150, GO:0005634, GO:0005515	No
AT1G17170	5.24004	8.2514	267.762	3.4885e-60	GSTU24	Glutathione S-transferase U24 [Source:UniProtKB/Swiss-Prot;Acc:Q9SHH6]	GO:0004364, GO:0043295, GO:0009407, GO:0005737, GO:0016740, GO:0005829, GO:0006749, GO:0009636, GO:0046256, GO:0005515	No
AT1G17180	3.92309	6.76155	57.8585	2.81669e-14	GSTU25	Glutathione S-transferase U25 [Source:UniProtKB/Swiss-Prot;Acc:Q9SHH7]	GO:0004364, GO:0009407, GO:0005737, GO:0016740, GO:0005829, GO:0006749, GO:0009636, GO:0046256, GO:0005515	No
AT1G17290	1.74395	8.20553	49.6834	1.80672e-12	ALAAT1	Alanine aminotransferase 1, mitochondrial [Source:UniProtKB/Swiss-Prot;Acc:F4I7I0]	GO:0001666, GO:0046686, GO:0016740, GO:0003824, GO:0005739, GO:0009058, GO:0030170, GO:0005634, GO:0008483, GO:0005524, GO:0004021, GO:0019481, GO:0042853, GO:0009507	No
AT1G17345	-3.95858	3.99723	65.7462	5.12886e-16	SAUR77	Auxin-responsive protein SAUR77 [Source:UniProtKB/Swiss-Prot;Acc:Q9LQI6]	GO:0019897, GO:0030307, GO:0005886, GO:0016020, GO:0005634, GO:0005737, GO:0009733, GO:0007275, GO:0009873, GO:0005515, GO:0040008	No
AT1G17830	2.98957	5.64274	112.611	2.62603e-26	NA	At1g17830 [Source:UniProtKB/TrEMBL;Acc:Q9LMU5]	GO:0008150	No
AT1G18300	3.41923	7.66838	161.251	6.0294e-37	NUDT4	Nudix hydrolase 4 [Source:UniProtKB/Swiss-Prot;Acc:Q9LE73]	GO:0047631, GO:0016787, GO:0046872, GO:0005829, GO:0005737, GO:0005634, GO:0000210	No
AT1G18890	1.94965	6.2958	87.0536	1.0562e-20	CPK10	Calcium-dependent protein kinase 10 [Source:UniProtKB/Swiss-Prot;Acc:Q9M9V8]	GO:0004683, GO:0018105, GO:0009931, GO:0046777, GO:0016740, GO:0046872, GO:0016020, GO:0016021, GO:0000166, GO:0005524, GO:0016301, GO:0016310, GO:0005509, GO:0004672, GO:0006468, GO:0004674, GO:0005737, GO:0009738, GO:0005634, GO:0005886, GO:0035556, GO:0005516	No
AT1G19020	3.9508	7.79567	161.308	5.85968e-37	NA	CDP-diacylglycerol-glycerol-3-phosphate 3-phosphatidyltransferase [Source:UniProtKB/TrEMBL;Acc:Q8VYY6]	GO:0005575, GO:0016740, GO:0006979	No
AT1G19835	-1.81562	5.28397	43.3628	4.54757e-11	FPP4	Filament-like plant protein 4 [Source:UniProtKB/Swiss-Prot;Acc:Q0WSY2]	GO:0010090, GO:0005886, GO:0005515, GO:0008017, GO:0046785	No
AT1G21050	-2.52947	2.87031	69.1756	9.00768e-17	NA	Protein of unknown function, DUF617 [Source:TAIR;Acc:AT1G21050]	GO:0010274, GO:0008150, GO:0003674	No
AT1G21260	-1.73559	2.26217	72.316	1.83353e-17	NA	NA	NA	No
AT1G21390	1.89262	3.6194	104.618	1.48136e-24	emb2170	Emb2170 [Source:UniProtKB/TrEMBL;Acc:A0A178W1S8]	GO:0003674	Yes
AT1G21680	2.58231	4.51594	42.631	6.61044e-11	NA	DPP6 N-terminal domain-like protein [Source:UniProtKB/TrEMBL;Acc:Q9XI10]	GO:0005773, GO:0009505, GO:0008150, GO:0005634, GO:0005774, GO:0099503	No
AT1G21830	1.72555	3.22393	35.9079	2.06865e-09	NA	At1g21820 [Source:UniProtKB/TrEMBL;Acc:Q8VY47]	GO:0008150	No
AT1G21910	-2.35205	3.29233	55.7788	8.1103e-14	ERF012	DREB26 [Source:UniProtKB/TrEMBL;Acc:A0A178W3Q9]	GO:0071497, GO:0009751, GO:0034605, GO:0044212, GO:0009753, GO:0045893, GO:0006355, GO:0003677, GO:0005634, GO:0003700, GO:0043565, GO:0009873, GO:0006351	No
AT1G21980	1.51677	7.41403	25.1543	5.29226e-07	PIP5K1	Phosphatidylinositol 4-phosphate 5-kinase 1 [Source:UniProtKB/Swiss-Prot;Acc:Q56YP2]	GO:0003785, GO:0016740, GO:0000166, GO:0005524, GO:0016301, GO:0016310, GO:0005886, GO:0016307, GO:0046488, GO:0046854, GO:0016308, GO:0051015	No
AT1G22330	-1.91228	2.63715	77.2433	1.51143e-18	NA	RNA-binding (RRM/RBD/RNP motifs) family protein [Source:UniProtKB/TrEMBL;Acc:Q9LME7]	GO:0003676, GO:0003723, GO:0005634, GO:0003729, GO:0007281	No
AT1G22400	1.61463	7.64094	18.0544	2.14685e-05	UGT85A1	UDP-glycosyltransferase 85A1 [Source:UniProtKB/Swiss-Prot;Acc:Q9SK82]	GO:0050502, GO:0050403, GO:0008194, GO:0016757, GO:0016740, GO:0016758, GO:0043231, GO:0080043, GO:0080044, GO:0015020	No
AT1G22403	1.57319	3.45104	53.0621	3.23176e-13	NA	other RNA [Source:TAIR;Acc:AT1G22403]	NA	No
AT1G22550	-1.99485	1.98457	29.4627	5.70027e-08	NPF5.16	Protein NRT1/ PTR FAMILY 5.16 [Source:UniProtKB/Swiss-Prot;Acc:Q9SK96]	GO:0035672, GO:1904680, GO:0015333, GO:0035673, GO:0009705, GO:0016020, GO:0016021, GO:0022857, GO:0006857, GO:0055085, GO:1902600, GO:0015706, GO:0080054, GO:0005215	No
AT1G22770	-1.58475	5.26727	36.0194	1.95359e-09	GI	Protein GIGANTEA [Source:UniProtKB/Swiss-Prot;Acc:Q9SQI2]	GO:0010378, GO:0048586, GO:0010218, GO:0009637, GO:0005654, GO:0042542, GO:0009409, GO:0080167, GO:0042752, GO:0048578, GO:0005634, GO:0006355, GO:0005737, GO:0005515, GO:0007275, GO:0009908, GO:0030154, GO:0007623, GO:2000028, GO:0048511, GO:0009585, GO:0010017	No
AT1G22985	2.1549	3.03769	88.7505	4.47878e-21	ERF069	CRF7 [Source:UniProtKB/TrEMBL;Acc:A0A178W874]	GO:0006355, GO:0003677, GO:0005634, GO:0003700, GO:0005515, GO:0009873, GO:0006351	No
AT1G23000	-1.50455	3.0941	41.2764	1.32156e-10	NA	Heavy metal transport/detoxification superfamily protein [Source:TAIR;Acc:AT1G23000]	GO:0046872, GO:0030001	No
AT1G23080	-1.59977	4.21262	30.17	3.95791e-08	PIN7	Auxin efflux carrier component 7 [Source:UniProtKB/Swiss-Prot;Acc:Q940Y5]	GO:0009734, GO:0016020, GO:0016021, GO:0055085, GO:0009926, GO:0010252, GO:0009506, GO:0005886, GO:0005634, GO:0005783, GO:0010329, GO:0009942, GO:0010315	No
AT1G23170	1.56908	3.82963	39.5303	3.23004e-10	NA	Protein of unknown function DUF2359, transmembrane [Source:TAIR;Acc:AT1G23170]	, GO:0009506, GO:0008150, GO:0005886, GO:0005783, GO:0005794, GO:0016020, GO:0005634, GO:0005774	Yes
AT1G23710	1.94885	6.44618	149.303	2.46202e-34	NA	At1g23710 [Source:UniProtKB/TrEMBL;Acc:Q9ZUC4]	NA	No
AT1G23800	2.76861	2.81261	28.2609	1.06013e-07	ALDH2B7	Aldehyde dehydrogenase family 2 member B7, mitochondrial [Source:UniProtKB/Swiss-Prot;Acc:Q8S528]	GO:0004029, GO:0016491, GO:0055114, GO:0005739, GO:0016620, GO:0005634, GO:0005759, GO:0043878	No
AT1G25275	2.03147	6.99087	58.793	1.75159e-14	NA	AT1G25275 protein [Source:UniProtKB/TrEMBL;Acc:B9DG55]	GO:0080167, GO:0003674, GO:0009624,	No
AT1G25370	3.22894	4.14292	158.528	2.37276e-36	NA	Putative uncharacterized protein [Source:UniProtKB/TrEMBL;Acc:Q8LFI6]	GO:0008150	No
AT1G25422	1.87451	1.27671	40.8546	1.63991e-10	NA	Putative uncharacterized protein [Source:UniProtKB/TrEMBL;Acc:Q1G3T8]	GO:0008150, GO:0003674	No
AT1G25530	-1.69447	0.804318	29.9357	4.46617e-08	NA	Lysine histidine transporter-like 6 [Source:UniProtKB/Swiss-Prot;Acc:Q9C6M2]	GO:0015171, GO:0005886, GO:0016020, GO:0016021, GO:0003333, GO:0006865	No
AT1G25682	1.5477	6.30018	122.072	2.22611e-28	NA	At1g25682 [Source:UniProtKB/TrEMBL;Acc:Q9C609]	GO:0008150	No
AT1G26380	2.67157	4.26989	32.5607	1.15525e-08	FOX1	Berberine bridge enzyme-like 3 [Source:UniProtKB/Swiss-Prot;Acc:Q9FZC4]	GO:0071456, GO:0005886, GO:0016020, GO:0016491, GO:0055114, GO:0000166, GO:0050660, GO:0005576, GO:0005783, GO:0005618, GO:0071949	No
AT1G26420	1.58613	2.8333	12.4571	0.000416417	FOX5	Berberine bridge enzyme-like 7 [Source:UniProtKB/Swiss-Prot;Acc:Q9FZC8]	GO:0016491, GO:0055114, GO:0000166, GO:0050660, GO:0005576, GO:0005618, GO:0071949	No
AT1G26690	1.56348	3.08515	23.7346	1.10575e-06	NA	Transmembrane emp24 domain-containing protein p24delta9 [Source:UniProtKB/Swiss-Prot;Acc:Q9LQY3]	GO:0033116, GO:0032580, GO:0030134, GO:0005793, GO:0016020, GO:0016021, GO:0005794, GO:0005783, GO:0005789, GO:0015031, GO:0016192, GO:0006886, GO:0006888, GO:0007030	No
AT1G26730	-1.57557	3.19555	50.4516	1.22138e-12	PHO1-H7	Phosphate transporter PHO1 homolog 7 [Source:UniProtKB/Swiss-Prot;Acc:Q6R8G3]	GO:0016020, GO:0016021, GO:0015114, GO:0005802, GO:0005886, GO:0006817, GO:0005794, GO:0000822, GO:0035435, GO:0016036	No
AT1G26800	2.18744	3.96374	39.3947	3.4624e-10	MPSR1	E3 ubiquitin-protein ligase MPSR1 [Source:UniProtKB/Swiss-Prot;Acc:Q9LQX2]	GO:0051865, GO:0051787, GO:0071629, GO:0071218, GO:0000209, GO:0061635, GO:0016740, GO:0046872, GO:0005829, GO:0005737, GO:0061630, GO:0016567	No
AT1G26900	1.70607	4.11517	86.0916	1.7179e-20	PCMP-E54	Pentatricopeptide repeat-containing protein At1g26900, mitochondrial [Source:UniProtKB/Swiss-Prot;Acc:Q9ZVG8]	GO:0005739, GO:0009451, GO:0005515	No
AT1G27285	-1.94362	1.81822	51.1949	8.36359e-13	NA	NA	NA	No
AT1G27720	1.52601	2.85324	44.4143	2.65745e-11	TAF4	Transcription initiation factor TFIID subunit 4 [Source:UniProtKB/Swiss-Prot;Acc:Q6SJR1]	GO:0006352, GO:0005669, GO:0051123, GO:0009506, GO:0045944, GO:0008134, GO:0005634, GO:0003677	No
AT1G27760	2.02185	7.29235	134.899	3.47333e-31	SAT32	SAT32 [Source:UniProtKB/TrEMBL;Acc:A0A178WAC4]	GO:0005737, GO:0005634, GO:0009651,	No
AT1G28190	2.25817	5.74047	60.877	6.07556e-15	NA	F3H9.15 protein [Source:UniProtKB/TrEMBL;Acc:Q9FZ93]	GO:0008150, GO:0003674, GO:0005634	No
AT1G28200	2.26014	6.60278	164.576	1.13229e-37	FIP1	FIP1 [Source:UniProtKB/TrEMBL;Acc:A0A178WL22]	GO:0008150, GO:0005634	Yes
AT1G28480	3.33626	4.564	51.9927	5.57065e-13	GRXC9	Glutaredoxin-C9 [Source:UniProtKB/Swiss-Prot;Acc:Q9SGP6]	GO:0009867, GO:0009863, GO:0009751, GO:0000122, GO:0005623, GO:0055114, GO:0005634, GO:0022900, GO:0045454, GO:0005737, GO:0009055, GO:0015035, GO:0005515	No
AT1G28670	-1.57778	4.52025	45.6007	1.44987e-11	ARAB-1	GDSL esterase/lipase At1g28670 [Source:UniProtKB/Swiss-Prot;Acc:Q38894]	GO:0016787, GO:0005576, GO:0016788, GO:0006629, GO:0016042	No
AT1G29340	1.77499	7.44158	145.975	1.31467e-33	PUB17	RING-type E3 ubiquitin transferase [Source:UniProtKB/TrEMBL;Acc:A0A178WA68]	GO:0009814, GO:0016740, GO:0004842, GO:0016567, GO:0005737, GO:0005634, GO:0005515	No
AT1G29357	1.60419	1.81314	28.0304	1.19425e-07	NA	other RNA [Source:TAIR;Acc:AT1G29357]	NA	No
AT1G29970	1.83057	5.4483	118.02	1.71624e-27	RPL18AA	60S ribosomal protein L18A-1 [Source:UniProtKB/TrEMBL;Acc:A8MRF3]	GO:0016020, GO:0016021, GO:0005840, GO:0003735, GO:0006412, GO:0005634	No
AT1G30040	1.58099	5.05516	30.3284	3.6474e-08	GA2OX2	Gibberellin 2-beta-dioxygenase 2 [Source:UniProtKB/Swiss-Prot;Acc:Q9XFR9]	GO:0046872, GO:0016491, GO:0055114, GO:0045487, GO:0009686, GO:0010114, GO:0051213, GO:0009639, GO:0045543, GO:0052634	No
AT1G30320	2.11243	5.54678	66.132	4.21711e-16	NA	Remorin family protein [Source:UniProtKB/TrEMBL;Acc:Q9C8G3]	GO:0005886	No
AT1G30400	2.17282	8.73178	83.0799	7.88023e-20	ABCC1	ABC transporter C family member 1 [Source:UniProtKB/Swiss-Prot;Acc:Q9C8G9]	GO:0000325, GO:0008559, GO:0005773, GO:0009506, GO:0042626, GO:0016020, GO:0016021, GO:0000166, GO:0005524, GO:0055085, GO:0016887, GO:0005515, GO:0005774, GO:0005516, GO:0046685, GO:1902417, GO:1902418, GO:0015700, GO:0015446	No
AT1G30530	-1.77837	4.64135	43.3693	4.5324e-11	UGT78D1	Glycosyltransferase (Fragment) [Source:UniProtKB/TrEMBL;Acc:W8PVA4]	GO:0080043, GO:0008194, GO:0080044, GO:0080167, GO:0016757, GO:0016740, GO:0016758, GO:0043231, GO:0051555, GO:0047230	Yes
AT1G30720	1.61895	4.10681	26.7481	2.31785e-07	NA	Berberine bridge enzyme-like 10 [Source:UniProtKB/Swiss-Prot;Acc:Q9SA87]	GO:0016491, GO:0055114, GO:0000166, GO:0050660, GO:0005576, GO:0005618, GO:0071949, GO:0099503	No
AT1G30755	2.60699	5.98548	81.5624	1.69813e-19	NA	Elongation factor G, putative (DUF668) [Source:UniProtKB/TrEMBL;Acc:Q8L5Y3]	GO:0003746, GO:0006414, GO:0016020, GO:0016021	No
AT1G31880	1.52899	2.45623	36.7074	1.37255e-09	NLM9	DZC (Disease resistance/zinc finger/chromosome condensation-like region) domain containing protein [Source:TAIR;Acc:AT1G31880]	GO:0009736, GO:0048527, GO:0009734, GO:0005886, GO:0016020, GO:0005634, GO:0005515, GO:0009737, GO:0048364, GO:0007275, GO:0030154, GO:2000280, GO:0010088,	No
AT1G32127	1.84835	3.74763	37.7183	8.17338e-10	NA	Plant viral-response family protein [Source:UniProtKB/TrEMBL;Acc:A0A1P8APW5]	GO:0008150, GO:0003674, GO:0016020, GO:0016021	No
AT1G32240	-1.60451	2.8636	54.0338	1.97068e-13	KAN2	Probable transcription factor KAN2 [Source:UniProtKB/Swiss-Prot;Acc:Q9C616]	GO:0048440, GO:0048481, GO:0044212, GO:0009944, GO:0003677, GO:0005634, GO:0003700, GO:0006355, GO:0007275, GO:0030154	No
AT1G32860	1.59293	6.32027	53.1425	3.1021e-13	NA	Glucan endo-1,3-beta-glucosidase 11 [Source:UniProtKB/Swiss-Prot;Acc:Q8L868]	GO:0042973, GO:0071555, GO:0005886, GO:0016020, GO:0016787, GO:0005975, GO:0016798, GO:0008152, GO:0005576, GO:0006952, GO:0004553, GO:0005618, GO:0031225, GO:0046658	No
AT1G32870	1.71072	5.50642	75.9022	2.98072e-18	ANAC13	NAC domain protein 13 [Source:TAIR;Acc:AT1G32870]	GO:0006355, GO:0003677, GO:0016020, GO:0016021, GO:0005634, GO:0031930, GO:1900409, GO:0010114, GO:0005737, GO:0005783, GO:0005789, GO:0003700, GO:0010224, GO:0005515	No
AT1G32920	2.61835	8.27353	147.963	4.83398e-34	NA	At1g32920/F9L11_25 [Source:UniProtKB/TrEMBL;Acc:Q93WI1]	GO:0009611	No
AT1G32928	3.12338	5.25295	156.881	5.43386e-36	NA	Avr9/Cf-9 rapidly elicited protein [Source:UniProtKB/TrEMBL;Acc:Q56XA0]	GO:0005575, GO:0008150, GO:0003674	No
AT1G32940	1.64521	3.88551	40.8544	1.64007e-10	SBT3.5	Subtilisin-like protease SBT3.5 [Source:UniProtKB/Swiss-Prot;Acc:Q9MAP7]	GO:0040008, GO:0006508, GO:0016787, GO:0008233, GO:0005576, GO:0004252, GO:0005618, GO:0008236, GO:0005615	No
AT1G33260	-2.10508	1.50915	72.6032	1.58522e-17	NA	Probable receptor-like protein kinase At1g33260 [Source:UniProtKB/Swiss-Prot;Acc:P0DKI6]	GO:0005524, GO:0004672, GO:0006468, GO:0004675, GO:0007178, GO:0016740, GO:0000166, GO:0016301, GO:0016310, GO:0004674, GO:0005886	No
AT1G34260	1.97678	5.91451	92.5508	6.56186e-22	FAB1D	Putative 1-phosphatidylinositol-3-phosphate 5-kinase FAB1D [Source:UniProtKB/Swiss-Prot;Acc:Q9XID0]	GO:0016740, GO:0000166, GO:0005524, GO:0016301, GO:0016310, GO:0016307, GO:0046488, GO:0046854, GO:0010008, GO:0000285	No
AT1G34300	1.83206	5.34516	108.848	1.75235e-25	NA	G-type lectin S-receptor-like serine/threonine-protein kinase At1g34300 [Source:UniProtKB/Swiss-Prot;Acc:Q9XID3]	GO:0016740, GO:0005886, GO:0016020, GO:0016021, GO:0000166, GO:0005524, GO:0016301, GO:0016310, GO:0004672, GO:0006468, GO:0004674, GO:0030246, GO:0048544, GO:0005516	No
AT1G34370	1.50894	7.005	73.2386	1.14887e-17	STOP1	Protein SENSITIVE TO PROTON RHIZOTOXICITY 1 [Source:UniProtKB/Swiss-Prot;Acc:Q9C8N5]	GO:0010044, GO:0003676, GO:0046872, GO:0005634, GO:0006355, GO:0003700, GO:0043565, GO:0010447	No
AT1G35140	-2.23259	6.40194	33.9431	5.67463e-09	EXL1	Protein EXORDIUM-like 1 [Source:UniProtKB/Swiss-Prot;Acc:Q9C6E4]	GO:0001666, GO:0009505, GO:0005576, GO:0048046, GO:0005794, GO:0005615	No
AT1G35560	-1.50055	2.11371	60.0598	9.20179e-15	TCP23	Transcription factor TCP23 [Source:UniProtKB/Swiss-Prot;Acc:Q9LQF0]	GO:0048510, GO:0003677, GO:0005634, GO:0003700, GO:0006355, GO:0005515, GO:0043565	No
AT1G35670	1.51103	5.93238	52.0145	5.50935e-13	CPK11	Calcium-dependent protein kinase 11 [Source:UniProtKB/Swiss-Prot;Acc:Q39016]	GO:0080092, GO:0004683, GO:0018105, GO:0009931, GO:0009789, GO:0046777, GO:0016740, GO:0046872, GO:0000166, GO:0005524, GO:0005634, GO:0016301, GO:0016310, GO:0005509, GO:0004672, GO:0006468, GO:0005829, GO:0004674, GO:0005886, GO:0005737, GO:0005515, GO:0035556, GO:0005516, GO:1901979, GO:0009738	No
AT1G42990	1.5157	6.77643	131.95	1.53415e-30	BZIP60	bZIP transcription factor 60 [Source:UniProtKB/Swiss-Prot;Acc:Q9C7S0]	GO:0002376, GO:0030968, GO:0010200, GO:0006355, GO:0016020, GO:0016021, GO:0003677, GO:0005634, GO:0005783, GO:0005789, GO:0003700, GO:0034976, GO:0006990	No
AT1G07187	-1.79362	2.62899	82.1857	1.23881e-19	NA	NA	NA	No
AT1G43765	-1.73989	1.3735	51.4397	7.38312e-13	NA	other RNA [Source:TAIR;Acc:AT1G43765]	NA	No
AT1G45145	3.60946	5.72196	110.452	7.80229e-26	TRX5	Thioredoxin H5 [Source:UniProtKB/Swiss-Prot;Acc:Q39241]	GO:0010188, GO:0005623, GO:0009506, GO:0046686, GO:0055114, GO:0005634, GO:0005829, GO:0045454, GO:0005886, GO:0005737, GO:0015035, GO:0006662, GO:0006979, GO:0050832, GO:0016671, GO:0048046	No
AT1G45229	-1.80325	0.699972	53.6151	2.43882e-13	NA	unknown protein; FUNCTIONS IN: molecular_function unknown; INVOLVED IN: biological_process unknown; LOCATED IN: cellular_component unknown; Ha. [Source:TAIR;Acc:AT1G45229]	GO:0008150, GO:0003674, GO:0016021, GO:0016020	No
AT1G47128	1.59538	7.31791	32.0599	1.49489e-08	RD21A	RD21A [Source:UniProtKB/TrEMBL;Acc:A0A178WIH7]	GO:0010494, GO:0005764, GO:0000932, GO:0005773, GO:0009506, GO:0005794, GO:0006508, GO:0016787, GO:0008233, GO:0008234, GO:0005634, GO:0005737, GO:0005515, GO:0048046, GO:0050832, GO:0051603, GO:0005615, GO:0004197, GO:0009507, GO:0099503	No
AT1G47130	5.86614	4.91597	166.019	5.47793e-38	NA	NA	NA	No
AT1G47395	-2.65244	2.26356	124.14	7.84913e-29	NA	At1g47390 [Source:UniProtKB/TrEMBL;Acc:Q8GUL3]	GO:1990641, GO:0034758	No
AT1G47560	2.61094	3.58494	115.943	4.89239e-27	SEC3B	Exocyst complex component SEC3B [Source:UniProtKB/Swiss-Prot;Acc:Q9SX86]	GO:0005546, GO:0000145, GO:0005634, GO:0006887, GO:0005886, GO:0060321, GO:0051601, GO:0006893, GO:0017049	No
AT1G48040	1.77111	4.53228	137.925	7.57008e-32	NA	Probable protein phosphatase 2C 13 [Source:UniProtKB/Swiss-Prot;Acc:Q9LNF4]	GO:0046872, GO:0003824, GO:0016787, GO:0004721, GO:0004722, GO:0043169, GO:0006470, GO:0004724	No
AT1G48660	-2.13349	5.06616	57.8354	2.84999e-14	NA	Auxin-responsive GH3 family protein [Source:TAIR;Acc:AT1G48660]	, GO:0005737, GO:0016881	No
AT1G50740	2.98616	7.2477	104.161	1.86551e-24	FAX5	Protein FATTY ACID EXPORT 5 [Source:UniProtKB/Swiss-Prot;Acc:Q9C6T7]	GO:0008150, GO:0003674, GO:0016020, GO:0016021	No
AT1G50745	2.83405	4.33328	37.4425	9.41467e-10	NA	Plant mobile domain protein [Source:UniProtKB/TrEMBL;Acc:A0A1P8AP45]	NA	No
AT1G50750	2.36926	4.52989	25.1652	5.26229e-07	NA	Plant mobile domain protein family [Source:TAIR;Acc:AT1G50750]	GO:0016740, GO:0008483	No
AT1G51080	-1.67799	2.59943	61.0689	5.5111e-15	NA	At1g51080 [Source:UniProtKB/TrEMBL;Acc:Q9C683]	GO:0008150, GO:0009536	No
AT1G51090	2.01172	1.90938	52.8431	3.61277e-13	NA	Heavy metal transport/detoxification superfamily protein [Source:UniProtKB/TrEMBL;Acc:Q9C684]	GO:1900425, GO:0046872, GO:0030001, GO:0050832	No
AT1G51680	2.55337	4.70669	11.6366	0.000646678	4CL1	4-coumarate--CoA ligase 1 [Source:UniProtKB/Swiss-Prot;Acc:Q42524]	GO:0003824, GO:0016874, GO:0009698, GO:0005737, GO:0000166, GO:0005524, GO:0016207	No
AT1G52570	-1.85223	0.691744	51.4208	7.45461e-13	PLDALPHA2	Phospholipase D alpha 2 [Source:UniProtKB/Swiss-Prot;Acc:Q9SSQ9]	GO:0070290, GO:0005773, GO:0009941, GO:0016020, GO:0003824, GO:0016787, GO:0005509, GO:0005634, GO:0005829, GO:0005737, GO:0006629, GO:0016042, GO:0004630, GO:0046470, GO:0031410, GO:0009873, GO:0009738, GO:0030136	No
AT1G52905	-2.17408	2.7829	89.3327	3.33699e-21	NA	At1g52905 [Source:UniProtKB/TrEMBL;Acc:Q1EBU8]	GO:0008150, GO:0003674	No
AT1G53060	2.29854	2.69187	42.3243	7.73244e-11	NA	Lectin-like protein At1g53060 [Source:UniProtKB/Swiss-Prot;Acc:Q9LNN1]	GO:0008150, GO:0030246	No
AT1G53070	-1.53467	4.45537	32.6758	1.08885e-08	NA	Lectin-like protein At1g53070 [Source:UniProtKB/Swiss-Prot;Acc:Q9LNN2]	GO:0009505, GO:0080167, GO:0030246, GO:0005576, GO:0005829, GO:0048046, GO:0005618	No
AT1G53090	-1.54876	2.39487	55.3524	1.00747e-13	SPA4	SPA4 [Source:UniProtKB/TrEMBL;Acc:A0A178WBA0]	GO:0005524, GO:0004672, GO:0006468, GO:0005515, GO:0009637, GO:0042802, GO:0016740, GO:0000166, GO:0005634, GO:0080008, GO:0009585, GO:0010017	No
AT1G53345	-1.51632	2.39962	22.4493	2.15768e-06	NA	unknown protein; INVOLVED IN: biological_process unknown; LOCATED IN: endomembrane system; EXPRESSED IN: 8 plant structures; EXPRESSED DURING: 4 anthesis, F mature embryo stage, petal differentiation and expansion stage, E expanded cotyledon stage, /.../teral stage; BEST Arabidopsis thaliana protein match is: unknown protein (TAIR:AT5G09580.1); Ha. [Source:TAIR;Acc:AT1G53345]	GO:0008150	No
AT1G53470	1.5933	4.5802	29.3723	5.97244e-08	MSL4	Mechanosensitive ion channel protein 4 [Source:UniProtKB/Swiss-Prot;Acc:Q9LPG3]	GO:0005886, GO:0016020, GO:0016021, GO:0055085, GO:0006811, GO:0008381, GO:0006820	No
AT1G53540	2.72944	3.50969	15.2899	9.22101e-05	HSP17.6C	17.6 kDa class I heat shock protein 3 [Source:UniProtKB/Swiss-Prot;Acc:P13853]	GO:0000302, GO:0043621, GO:0042542, GO:0016020, GO:0016021, GO:0005737, GO:0006457, GO:0051082, GO:0009651, GO:0051259, GO:0009408	No
AT1G54960	2.07682	3.68796	75.7841	3.16438e-18	ANP2	NP2 [Source:UniProtKB/TrEMBL;Acc:A0A178WKE3]	GO:0000186, GO:0016740, GO:0000166, GO:0005524, GO:0016301, GO:0016310, GO:0004672, GO:0006468, GO:0004674, GO:0005737, GO:0005874, GO:0000165, GO:0005856, GO:0004709, GO:0043622	No
AT1G55110	1.70204	6.54285	25.7929	3.8008e-07	IDD7	Protein indeterminate-domain 7 [Source:UniProtKB/Swiss-Prot;Acc:Q8H1F5]	GO:0003676, GO:0046872, GO:0003677, GO:0005634, GO:0003700, GO:0006355	No
AT1G55530	1.57651	5.53338	63.7015	1.44774e-15	NA	At1g55530/T5A14_7 [Source:UniProtKB/TrEMBL;Acc:Q9ZVU8]	GO:0016567, GO:0061630, GO:0005737	No
AT1G55760	-2.37105	2.02195	70.1048	5.62358e-17	NA	BTB/POZ domain-containing protein At1g55760 [Source:UniProtKB/Swiss-Prot;Acc:Q680K8]	GO:0016567, GO:0005515	No
AT1G55830	1.72283	4.72945	166.317	4.71588e-38	NA	unknown protein; CONTAINS InterPro DOMAIN/s: Protein of unknown function DUF812 (InterPro:IPR008530); Ha. [Source:TAIR;Acc:AT1G55830]	GO:0097602, GO:0008150, GO:0003674, GO:2000060,	No
AT1G55920	4.2144	7.88555	256.76	8.72553e-58	SAT1	Serine acetyltransferase 1, chloroplastic [Source:UniProtKB/Swiss-Prot;Acc:Q42588]	GO:0009970, GO:0009409, GO:0016740, GO:0009507, GO:0009536, GO:0016746, GO:0005737, GO:0005634, GO:0005829, GO:0006535, GO:0008652, GO:0019344, GO:0005515, GO:0009001, GO:0016412	No
AT1G56020	-2.03866	2.73507	28.3635	1.00545e-07	NA	At1g56020 [Source:UniProtKB/TrEMBL;Acc:Q9SGT0]	NA	No
AT1G56210	-1.60317	2.32359	27.5929	1.49728e-07	HIPP35	Heavy metal-associated isoprenylated plant protein 35 [Source:UniProtKB/Swiss-Prot;Acc:Q9C7J6]	GO:0046872, GO:0030001	No
AT1G59590	4.14323	5.55689	86.7012	1.26223e-20	ZCF37	At1g59590 [Source:UniProtKB/TrEMBL;Acc:Q9SLT9]	GO:0016020, GO:0016021	No
AT1G59720	-1.60518	2.6949	53.6248	2.42672e-13	PCMP-H51	Pentatricopeptide repeat-containing protein At1g59720, chloroplastic/mitochondrial [Source:UniProtKB/Swiss-Prot;Acc:Q0WQW5]	GO:0016556, GO:0009507, GO:0009536, GO:0005739, GO:0008270, GO:0006397, GO:0090305, GO:0005515, GO:0009451, GO:0004519	No
AT1G59860	2.25944	4.50706	21.4697	3.5947e-06	HSP17.6A	17.6 kDa class I heat shock protein 1 [Source:UniProtKB/Swiss-Prot;Acc:Q9XIE3]	GO:0000302, GO:0043621, GO:0042542, GO:0006970, GO:0009651, GO:0005737, GO:0006457, GO:0005515, GO:0009408, GO:0051082, GO:0051259	No
AT1G60010	1.79485	3.56978	101.634	6.67772e-24	NA	D-ribose-binding periplasmic protein [Source:UniProtKB/TrEMBL;Acc:Q9ZUJ2]	NA	No
AT1G60390	-1.61759	1.83474	29.6403	5.20113e-08	PGL2	Polygalacturonase 1 beta-like protein 2 [Source:UniProtKB/Swiss-Prot;Acc:O80760]	GO:0008150, GO:0005576, GO:0048046, GO:0005618	No
AT1G60730	3.19007	7.78497	128.444	8.97483e-30	NA	NAD(P)-linked oxidoreductase superfamily protein [Source:TAIR;Acc:AT1G60730]	, GO:0016491, GO:0055114, GO:0005634, GO:0005829	No
AT1G61250	1.56841	6.6791	57.2584	3.82155e-14	SCAMP3	Secretory carrier-associated membrane protein 3 [Source:UniProtKB/Swiss-Prot;Acc:Q9M5P2]	GO:0030658, GO:0005886, GO:0016020, GO:0016021, GO:0015031, GO:0031410, GO:0055038, GO:0032588, GO:0005802, GO:0005768, GO:0005634, GO:0005794, GO:0000139	No
AT1G61255	-2.06418	2.00948	28.3493	1.01282e-07	NA	At1g61255 [Source:UniProtKB/TrEMBL;Acc:O22721]	GO:0008150	No
AT1G61260	-2.05802	6.142	76.431	2.28038e-18	NA	Protein of unknown function (DUF761) [Source:TAIR;Acc:AT1G61260]	GO:0008150, GO:0016020, GO:0016021	No
AT1G61667	-1.85701	1.39443	31.6007	1.89366e-08	NA	Protein of unknown function, DUF538 [Source:TAIR;Acc:AT1G61667]	GO:0008150, GO:0003674,	No
AT1G61690	1.6096	6.26769	73.7602	8.82071e-18	NA	At1g61690 [Source:UniProtKB/TrEMBL;Acc:Q6NPS1]	GO:0009506, GO:0046872, GO:0005634, GO:0005515	No
AT1G62010	-1.74337	2.98873	92.2271	7.72781e-22	NA	F8K4.20 protein [Source:UniProtKB/TrEMBL;Acc:O80705]	GO:0006355, GO:0003690, GO:0009507, GO:0032502, GO:0009658	No
AT1G62180	1.7846	5.26078	37.9764	7.16069e-10	2002-04-01	5'-adenylylsulfate reductase 2, chloroplastic [Source:UniProtKB/Swiss-Prot;Acc:P92981]	GO:0005623, GO:0003824, GO:0055114, GO:0045454, GO:0016671, GO:0019419, GO:0019344, GO:0009570, GO:0016491, GO:0009507, GO:0009536, GO:0008652, GO:0005515, GO:0000103, GO:0009973, GO:0033741, GO:0004604, GO:0019379	Yes
AT1G63090	1.54377	6.94692	65.2476	6.60532e-16	PP2A11	F-box protein PP2-A11 [Source:UniProtKB/Swiss-Prot;Acc:Q9CAN4]	GO:0005634, GO:0016567, GO:0030246, GO:0005515	No
AT1G63130	-3.54692	2.64047	171.557	3.38154e-39	NA	Pentatricopeptide repeat-containing protein At1g63130, mitochondrial [Source:UniProtKB/Swiss-Prot;Acc:Q9CAN0]	GO:0005739, GO:0005515	No
AT1G63440	2.0735	3.74865	65.4639	5.91875e-16	HMA5	Probable copper-transporting ATPase HMA5 [Source:UniProtKB/Swiss-Prot;Acc:Q9SH30]	GO:0046688, GO:0006355, GO:0016793, GO:0003677, GO:0046872, GO:0016020, GO:0016021, GO:0000166, GO:0005524, GO:0006812, GO:0098655, GO:0005507, GO:0008080, GO:0006811, GO:0030001, GO:0019829, GO:0045454, GO:0005623, GO:0006825, GO:0010273	No
AT1G63840	3.06859	5.54077	142.475	7.65707e-33	NA	At1g63840/T12P18_14 [Source:UniProtKB/TrEMBL;Acc:Q9CAJ8]	GO:0016020, GO:0016021, GO:0009737	No
AT1G63930	4.34763	3.95227	292.689	1.29002e-65	ROH1	At1g63930 [Source:UniProtKB/TrEMBL;Acc:Q9CAK4]	GO:0010214, GO:0048354	No
AT1G64065	3.20276	4.38583	178.735	9.15497e-41	NA	Late embryogenesis abundant protein At1g64065 [Source:UniProtKB/Swiss-Prot;Acc:Q6DST1]	GO:0008150, GO:0003674, GO:0016020, GO:0016021, GO:0005886	No
AT1G64210	-1.83715	0.746288	39.2076	3.81054e-10	NA	Putative inactive receptor-like protein kinase At1g64210 [Source:UniProtKB/Swiss-Prot;Acc:Q9SH71]	GO:0042802, GO:0005886, GO:0016020, GO:0016021, GO:0000166, GO:0005524, GO:0004672, GO:0006468, GO:0005739, GO:0005515	No
AT1G64450	-2.01502	1.05292	48.4031	3.47016e-12	NA	At1g64450 [Source:UniProtKB/TrEMBL;Acc:Q9SGW9]	GO:0016020, GO:0016021	Yes
AT1G64950	1.88509	6.06739	112.417	2.89549e-26	CYP89A5	Cytochrome P450, family 89, subfamily A, polypeptide 5 [Source:UniProtKB/TrEMBL;Acc:Q9XIQ1]	GO:0046872, GO:0004497, GO:0016491, GO:0055114, GO:0005506, GO:0016705, GO:0020037, GO:0005783, GO:0016709, GO:0016020	No
AT1G65110	-1.50113	1.60512	28.6318	8.75349e-08	NA	Ubiquitin carboxyl-terminal hydrolase-related protein [Source:TAIR;Acc:AT1G65110]	GO:0003676, GO:0016787, GO:0036459, GO:0016579	No
AT1G65310	-2.30033	4.28042	62.7611	2.33364e-15	ATXTH17	xyloglucan endotransglucosylase/hydrolase 17 [Source:TAIR;Acc:AT1G65310]	GO:0009505, GO:0071555, GO:0016740, GO:0005886, GO:0016020, GO:0016787, GO:0005975, GO:0016798, GO:0008152, GO:0005576, GO:0004553, GO:0048046, GO:0016762, GO:0006073, GO:0010411, GO:0042546, GO:0005618	No
AT1G65340	-1.62595	2.88645	29.0074	7.21008e-08	CYP96A3	Cytochrome P450, family 96, subfamily A, polypeptide 3 [Source:UniProtKB/TrEMBL;Acc:O80806]	GO:0046872, GO:0016020, GO:0016021, GO:0004497, GO:0016491, GO:0055114, GO:0005506, GO:0016705, GO:0020037, GO:0005634, GO:0040008	No
AT1G65380	-1.53444	3.11793	39.9467	2.60988e-10	CLV2	Receptor-like protein CLAVATA2 [Source:UniProtKB/Swiss-Prot;Acc:O80809]	GO:0048507, GO:0010075, GO:0005886, GO:0016020, GO:0016021, GO:0005783, GO:0005789, GO:0007275, GO:0005515	No
AT1G66180	-2.47468	5.64498	50.6873	1.08316e-12	NA	Eukaryotic aspartyl protease family protein [Source:UniProtKB/TrEMBL;Acc:Q9C8C9]	GO:0006508, GO:0016787, GO:0004190, GO:0008233, GO:0005794, GO:0009416, GO:0030163, GO:0033591	No
AT1G66480	3.06281	3.50109	50.2149	1.37795e-12	NA	Uncharacterized protein At1g66480 [Source:UniProtKB/Swiss-Prot;Acc:Q6NLC8]	GO:0005886	No
AT1G66580	2.30157	10.8688	194.174	3.90189e-44	RPL10C	60S ribosomal protein L10-3 [Source:UniProtKB/Swiss-Prot;Acc:Q93W22]	GO:0005773, GO:0042788, GO:0022626, GO:0005737, GO:0003735, GO:0006412, GO:0005840, GO:0005634, GO:0005739, GO:0005774, GO:0032502, GO:0022625, GO:0010224, GO:0000027, GO:0005622	No
AT1G67100	2.35521	5.74461	81.1122	2.1326e-19	LBD40	LOB domain-containing protein 40 [Source:UniProtKB/Swiss-Prot;Acc:Q9ZW96]	GO:0009739	No
AT1G67800	1.53474	4.72249	74.4633	6.17773e-18	NA	Copine (Calcium-dependent phospholipid-binding protein) family [Source:UniProtKB/TrEMBL;Acc:F4HTR6]	GO:0009789, GO:0016740, GO:0046872, GO:0005886, GO:0016020, GO:0009738, GO:0005515,	No
AT1G67810	2.2092	7.82803	164.372	1.25458e-37	SUFE2	SufE-like protein 2, chloroplastic [Source:UniProtKB/Swiss-Prot;Acc:Q9FXE3]	GO:0009507, GO:0009536, GO:0051176, GO:0043085, GO:0008047, GO:0016226	No
AT1G67850	2.93818	4.49197	94.7096	2.20469e-22	NA	AT1G67850 protein [Source:UniProtKB/TrEMBL;Acc:Q94F37]	GO:0016020, GO:0016021,	No
AT1G67920	3.89063	4.92461	158.383	2.55246e-36	NA	At1g67920 [Source:UniProtKB/TrEMBL;Acc:Q9C9V8]	GO:0008150	No
AT1G68130	-1.63861	2.58068	35.8715	2.10766e-09	IDD14	Protein indeterminate-domain 14 [Source:UniProtKB/Swiss-Prot;Acc:Q9C9X7]	, GO:0010601, GO:2000904, GO:0048444, GO:0009965, GO:0044212, GO:0043621, GO:0003676, GO:2000012, GO:0009630, GO:0046872, GO:0003677, GO:0005634, GO:0003700, GO:0006355, GO:0005515, GO:0046982	No
AT1G68240	-1.98634	3.85603	40.3973	2.07224e-10	BHLH109	Transcription factor bHLH109 [Source:UniProtKB/Swiss-Prot;Acc:Q5XVH0]	GO:0010262, GO:0003677, GO:0005634, GO:0046983, GO:0006355, GO:0003700, GO:0005515	No
AT1G68300	1.67148	2.04431	17.6846	2.60723e-05	NA	Adenine nucleotide alpha hydrolases-like superfamily protein [Source:UniProtKB/TrEMBL;Acc:Q9C9G5]	GO:0016787	Yes
AT1G68450	1.57121	2.2852	14.8078	0.000119042	VQ8	VQ motif-containing protein 8, chloroplastic [Source:UniProtKB/Swiss-Prot;Acc:Q9CA36]	GO:0009507, GO:0009536, GO:0005634	No
AT1G68840	2.03265	4.96054	30.0694	4.1685e-08	RAV2	TEM2 [Source:UniProtKB/TrEMBL;Acc:A0A178WNP0]	GO:0006355, GO:0003677, GO:0005634, GO:0003700, GO:0043565, GO:0005515, GO:0045892, GO:0009873, GO:0006351	Yes
AT1G69930	2.54582	6.04371	41.6003	1.11974e-10	GSTU11	Glutathione S-transferase U11 [Source:UniProtKB/Swiss-Prot;Acc:Q9CAS6]	GO:0004364, GO:0009407, GO:0005737, GO:0016740, GO:0005829, GO:0006749, GO:0009636, GO:0005515	No
AT1G70140	1.76466	6.20028	54.4669	1.58091e-13	FH8	Formin-like protein 8 [Source:UniProtKB/Swiss-Prot;Acc:O04532]	GO:0045010, GO:0009932, GO:0005886, GO:0016020, GO:0016021, GO:0009506, GO:0051015, GO:0003779, GO:0005522, GO:0005911	Yes
AT1G70420	3.00423	7.18138	412.207	1.21246e-91	NA	At1g70420/F17O7_4 [Source:UniProtKB/TrEMBL;Acc:O64594]	GO:0080167, GO:0016874	No
AT1G70430	1.65972	2.57038	38.3986	5.76737e-10	NA	Protein kinase superfamily protein [Source:TAIR;Acc:AT1G70430]	GO:0005524, GO:0016301, GO:0016310, GO:0004672, GO:0006468	No
AT1G70530	2.00796	7.53856	100.894	9.70412e-24	CRK3	Cysteine-rich receptor-like protein kinase 3 [Source:UniProtKB/Swiss-Prot;Acc:Q9CAL2]	GO:0016020, GO:0016021, GO:0000166, GO:0005524, GO:0016301, GO:0016310, GO:0004672, GO:0006468, GO:0004674, GO:0046777, GO:0016740, GO:0005739, GO:0005886	No
AT1G70560	-1.56646	3.04448	53.2604	2.92133e-13	TAA1	L-tryptophan--pyruvate aminotransferase 1 [Source:UniProtKB/Swiss-Prot;Acc:Q9S7N2]	GO:0080097, GO:0050362, GO:0004838, GO:0009684, GO:0009723, GO:0010078, GO:0009926, GO:0009641, GO:0048467, GO:0005737, GO:0080098, GO:0016740, GO:0003824, GO:0048364, GO:0009793, GO:0016846, GO:0008483, GO:0042742, GO:0048366, GO:0048367, GO:0009908, GO:0010087, GO:0010588, GO:0048825, GO:0080022, GO:0004021, GO:0009958, GO:0009851, GO:0030170, GO:0047312, GO:0050048, GO:0080099, GO:0080100, GO:…	No
AT1G70590	1.76308	5.62358	241.552	1.80423e-54	NA	F-box protein At1g70590 [Source:UniProtKB/Swiss-Prot;Acc:Q94C27]	GO:0008150, GO:0005515	No
AT1G70895	-1.82418	1.46206	42.2187	8.1617e-11	CLE17	CLAVATA3/ESR (CLE)-related protein 17 [Source:UniProtKB/Swiss-Prot;Acc:Q8L9H6]	GO:0045168, GO:0016020, GO:0016021, GO:0005576, GO:0048731, GO:0048046, GO:0007275, GO:0030154, GO:0005615	No
AT1G71100	1.74597	6.78978	146.162	1.19658e-33	RPI1	Probable ribose-5-phosphate isomerase 1 [Source:UniProtKB/Swiss-Prot;Acc:Q9C998]	GO:0046109, GO:0080167, GO:0005737, GO:0016853, GO:0005829, GO:0006098, GO:0004751, GO:0009052, GO:0030244	No
AT1G71360	1.55611	4.54738	48.6484	3.06222e-12	NA	Galactose-binding protein [Source:TAIR;Acc:AT1G71360]	GO:0034975, GO:0016020, GO:0016021, GO:0005737, GO:0006997, GO:0043621, GO:0003674, GO:0005635, GO:0005634, GO:0005783, GO:0005789, GO:0005515, GO:0031965	No
AT1G71520	4.66909	5.88502	286.769	2.5155e-64	ERF020	Ethylene-responsive transcription factor ERF020 [Source:UniProtKB/Swiss-Prot;Acc:Q9C9I8]	GO:0010200, GO:0006355, GO:0003677, GO:0005634, GO:0003700, GO:0009873	No
AT1G71697	2.23725	6.24603	61.9664	3.49374e-15	CK1	Probable choline kinase 1 [Source:UniProtKB/Swiss-Prot;Acc:Q9M9H6]	GO:0006657, GO:0016740, GO:0000166, GO:0005524, GO:0016301, GO:0016310, GO:0016773, GO:0006629, GO:0008654, GO:0006656, GO:0009611, GO:0004103	No
AT1G72360	-1.55636	1.74168	66.0021	4.50448e-16	HRE1	Integrase-type DNA-binding superfamily protein [Source:UniProtKB/TrEMBL;Acc:F4IDA7]	GO:0071369, GO:0009723, GO:0001666, GO:0071456, GO:0006355, GO:0003677, GO:0005634, GO:0003700, GO:0009873, GO:0034059, GO:0006351	No
AT1G72520	-1.59549	4.67	44.6673	2.3353e-11	LOX4	Lipoxygenase 4, chloroplastic [Source:UniProtKB/Swiss-Prot;Acc:Q9FNX8]	GO:0010193, GO:0016165, GO:0034440, GO:0048653, GO:0080086, GO:0009901, GO:0009617, GO:0031408, GO:0046872, GO:0016491, GO:0055114, GO:0009507, GO:0009536, GO:0006633, GO:0006629, GO:0006631, GO:0051213, GO:0016702, GO:0009555, GO:0009611, GO:0005515	No
AT1G72770	2.02987	5.18265	161.147	6.35275e-37	HAB1	Protein phosphatase 2C 16 [Source:UniProtKB/Swiss-Prot;Acc:Q9CAJ0]	GO:0046872, GO:0003824, GO:0016787, GO:0005634, GO:0005737, GO:0005515, GO:0004721, GO:0004722, GO:0043169, GO:0006470, GO:0009738, GO:0005829, GO:0004724	No
AT1G72790	-1.55647	4.95013	20.4861	6.00653e-06	NA	Hydroxyproline-rich glycoprotein family protein [Source:UniProtKB/TrEMBL;Acc:Q9CAJ1]	GO:0008150, GO:0003674, GO:0016020, GO:0016021, GO:0005634, GO:0005829, GO:0005886	No
AT1G73120	3.43655	5.26869	31.9368	1.59268e-08	NA	At1g73120 [Source:UniProtKB/TrEMBL;Acc:Q9CAS9]	GO:0006979	No
AT1G73190	-1.71099	5.00739	21.1089	4.3391e-06	TIP3-1	Aquaporin TIP3-1 [Source:UniProtKB/Swiss-Prot;Acc:P26587]	GO:0006833, GO:0042807, GO:0000326, GO:0009705, GO:0015250, GO:0016020, GO:0016021, GO:0055085, GO:0015267, GO:0005773, GO:0005774, GO:0006914	No
AT1G73480	1.71939	4.14018	54.6359	1.45064e-13	NA	Alpha/beta-Hydrolases superfamily protein [Source:UniProtKB/TrEMBL;Acc:Q94AM5]	GO:0047372, GO:0016020, GO:0016021, GO:0016787, GO:0009507	No
AT1G73920	1.53681	4.94185	42.3966	7.45214e-11	NA	Alpha/beta-Hydrolases superfamily protein [Source:UniProtKB/TrEMBL;Acc:Q949N8]	GO:0016787, GO:0006629, GO:0044255, GO:0016020, GO:0016021, GO:0016298	Yes
AT1G74010	4.07179	4.69428	83.591	6.08485e-20	NA	At1g74010 [Source:UniProtKB/TrEMBL;Acc:Q9C9C2]	GO:0009505, GO:0009058, GO:0005829, GO:0005739, GO:0005886, GO:0016844, GO:0005783, GO:0016020	No
AT1G74020	2.44978	4.81703	49.2249	2.28237e-12	SSL12	Protein STRICTOSIDINE SYNTHASE-LIKE 12 [Source:UniProtKB/Swiss-Prot;Acc:P94111]	GO:0009820, GO:0051365, GO:0005773, GO:0009506, GO:0009753, GO:0016829, GO:0009058, GO:0005739, GO:0005886, GO:0005774, GO:0005794, GO:0016844, GO:0009611, GO:0005783, GO:0016020	No
AT1G74090	-1.82112	1.89076	36.2584	1.7281e-09	SOT18	Sulfotransferase [Source:UniProtKB/TrEMBL;Acc:T1P4U2]	GO:0080066, GO:0080071, GO:0080069, GO:0080068, GO:0047364, GO:0080070, GO:0080067, GO:0019761, GO:0016740, GO:0005737, GO:0008146	No
AT1G74200	-1.87406	1.36235	52.8293	3.63828e-13	AtRLP16	Putative receptor-like protein 16 [Source:UniProtKB/Swiss-Prot;Acc:F4HTV6]	GO:0005515	No
AT1G74310	1.67534	6.24398	10.6065	0.0011269	CLPB1	Chaperone protein ClpB1 [Source:UniProtKB/Swiss-Prot;Acc:P42730]	GO:0045727, GO:0042542, GO:0009941, GO:0009570, GO:0000166, GO:0005524, GO:0005634, GO:0005737, GO:0005515, GO:0019538, GO:0005829, GO:0009408, GO:0043335, GO:0009644	No
AT1G74580	-1.89114	2.1579	52.7409	3.80577e-13	NA	Putative pentatricopeptide repeat-containing protein At1g74580 [Source:UniProtKB/Swiss-Prot;Acc:Q9CA58]	GO:0003674, GO:0005739, GO:0005515	No
AT1G74740	2.01621	4.37319	63.8575	1.3375e-15	CPK30	Calcium-dependent protein kinase 30 [Source:UniProtKB/Swiss-Prot;Acc:Q9SSF8]	GO:0004683, GO:0018105, GO:0009931, GO:0016740, GO:0046872, GO:0016020, GO:0000166, GO:0005524, GO:0016301, GO:0016310, GO:0005509, GO:0004672, GO:0006468, GO:0004674, GO:0005886, GO:0005515, GO:0005737, GO:0009738, GO:0005634, GO:0035556, GO:0005516, GO:0046777	No
AT1G74750	1.56758	5.21722	49.3045	2.19155e-12	NA	Pentatricopeptide repeat-containing protein At1g74750 [Source:UniProtKB/Swiss-Prot;Acc:Q9SSF9]	GO:0005739, GO:0005515	No
AT1G74940	-2.24614	1.61463	44.4546	2.60326e-11	FLZ13	FCS-Like Zinc finger 13 [Source:UniProtKB/Swiss-Prot;Acc:Q8GRN0]	GO:0019900, GO:0046872, GO:0005634, GO:0005737, GO:0005829, GO:1902074	No
AT1G75000	2.01198	4.84435	43.2497	4.81811e-11	NA	F25A4.4 [Source:UniProtKB/TrEMBL;Acc:Q9S804]	GO:0009922, GO:0034625, GO:0019367, GO:0034626, GO:0016020, GO:0016021, GO:0030176, GO:0030148, GO:0042761	No
AT1G75166	-1.87595	0.91197	72.1155	2.02962e-17	NA	snoRNA [Source:TAIR;Acc:AT1G75166]	NA	No
AT1G75270	2.58831	7.32761	81.8266	1.48567e-19	DHAR2	Glutathione S-transferase DHAR2 [Source:UniProtKB/Swiss-Prot;Acc:Q9FRL8]	GO:0004364, GO:0043295, GO:0098869, GO:0016740, GO:0016491, GO:0055114, GO:0005829, GO:0005739, GO:0005886, GO:0005737, GO:0009636, GO:0010731, GO:0045174, GO:0080151, GO:0005515	No
AT1G75280	1.88878	6.19743	49.1865	2.32751e-12	NA	Isoflavone reductase homolog P3 [Source:UniProtKB/Swiss-Prot;Acc:P52577]	GO:0046686, GO:0016491, GO:0055114, GO:0005829, GO:0005739, GO:0005886, GO:0005737, GO:0006979	No
AT1G75390	-1.96007	5.27836	49.196	2.31621e-12	BZIP44	bZIP transcription factor 44 [Source:UniProtKB/Swiss-Prot;Acc:C0Z2L5]	GO:0044212, GO:0009845, GO:0006355, GO:0003677, GO:0005634, GO:0003700, GO:0043565, GO:0005515, GO:0046982, GO:0045893	Yes
AT1G76070	3.15981	5.48239	100.517	1.17356e-23	NA	Uncharacterized protein At1g76070 [Source:UniProtKB/Swiss-Prot;Acc:Q9SGS5]	GO:0008150, GO:0003674, GO:0005886	No
AT1G76180	2.11476	7.96447	67.2223	2.42551e-16	ERD14	Dehydrin ERD14 [Source:UniProtKB/Swiss-Prot;Acc:P42763]	GO:0001786, GO:0031210, GO:0009409, GO:0005829, GO:0005739, GO:0009507, GO:0005886, GO:0005509, GO:0009737, GO:0009415, GO:0016020, GO:0009269, GO:0009414, GO:0009631, GO:0050821, GO:0090559, GO:0019898	Yes
AT1G76650	2.86171	6.15659	37.9561	7.23551e-10	CML38	CML38 [Source:UniProtKB/TrEMBL;Acc:A0A178WMC5]	GO:0046872, GO:0005509, GO:0005886, GO:0009611	No
AT1G76680	4.8022	10.171	188.07	8.38823e-43	OPR1	12-oxophytodienoate reductase 1 [Source:UniProtKB/TrEMBL;Acc:F4I403]	GO:0031408, GO:0003824, GO:0016491, GO:0055114, GO:0006633, GO:0005737, GO:0006629, GO:0010181, GO:0006631, GO:0016629, GO:0009751, GO:0046686, GO:0005829, GO:0005739, GO:0009611, GO:0031407	No
AT1G76690	2.62336	5.89973	94.5831	2.35016e-22	OPR2	OPR2 [Source:UniProtKB/TrEMBL;Acc:A0A178W9S3]	GO:0031408, GO:0016020, GO:0016021, GO:0003824, GO:0016491, GO:0055114, GO:0006633, GO:0005739, GO:0005737, GO:0006629, GO:0010181, GO:0006631, GO:0009611, GO:0009695, GO:0016629	No
AT1G76700	1.67795	6.03482	77.8443	1.11494e-18	ATJ10	Chaperone protein dnaJ 10 [Source:UniProtKB/Swiss-Prot;Acc:Q8GYX8]	NA	No
AT1G76790	-1.82106	6.36498	85.5091	2.30634e-20	IGMT5	Indole glucosinolate O-methyltransferase 5 [Source:UniProtKB/Swiss-Prot;Acc:Q9SRD4]	GO:0019438, GO:0016740, GO:0046983, GO:0008168, GO:0032259, GO:0008171, GO:0008757, GO:0009759, GO:0005829	No
AT1G76930	5.51745	6.23289	49.7567	1.74041e-12	ATEXT4	extensin 4 [Source:TAIR;Acc:AT1G76930]	NA	No
AT1G76970	2.47812	6.71702	172.851	1.76409e-39	TOL4	TOM1-like protein 4 [Source:UniProtKB/Swiss-Prot;Acc:Q6NQK0]	GO:0016020, GO:0006886, GO:0005737, GO:0015031, GO:0005622, GO:0005623	No
AT1G76980	2.46905	4.8566	162.879	2.65805e-37	NA	At1g76980 [Source:UniProtKB/TrEMBL;Acc:O49284]	GO:0008150,	No
AT1G77450	1.71932	7.46481	69.9224	6.16835e-17	NAC032	NAC032 [Source:UniProtKB/TrEMBL;Acc:A0A178WMH1]	GO:0006355, GO:0003677, GO:0005634, GO:0003700, GO:0045893, GO:1900057, GO:0009793	No
AT1G77500	1.88698	5.63298	80.4219	3.02428e-19	NA	DUF630 family protein, putative (DUF630 and DUF632) [Source:UniProtKB/TrEMBL;Acc:Q9CAQ5]	GO:0071249	No
AT1G77640	-2.206	1.12768	35.1101	3.11574e-09	ERF013	Ethylene-responsive transcription factor ERF013 [Source:UniProtKB/Swiss-Prot;Acc:Q9CAP4]	GO:0006355, GO:0003677, GO:0005634, GO:0003700, GO:0009873	No
AT1G77760	-2.09816	6.83539	98.4944	3.2594e-23	NIA1	Nitrate reductase [Source:UniProtKB/TrEMBL;Acc:A0A178WBR8]	GO:0009635, GO:0046872, GO:0016491, GO:0055114, GO:0020037, GO:0005829, GO:0005515, GO:0030151, GO:0042128, GO:0043546, GO:0050464, GO:0006809, GO:0009416, GO:0071949, GO:0008940, GO:0009703	No
AT1G78170	-3.43104	4.49075	67.9033	1.71717e-16	NA	E3 ubiquitin-protein ligase [Source:UniProtKB/TrEMBL;Acc:Q84JP5]	GO:0008150, GO:0016874	No
AT1G78260	-1.7811	3.30539	36.0193	1.95377e-09	NA	At1g78260 [Source:UniProtKB/TrEMBL;Acc:Q8LF90]	GO:0003676, GO:0016020, GO:0016021, GO:0003723, GO:0003729, GO:0007281, GO:0005739, GO:0005634, GO:0006397, GO:1990904	Yes
AT1G78390	1.86195	2.4785	32.1167	1.45184e-08	NCED9	9-cis-epoxycarotenoid dioxygenase NCED9, chloroplastic [Source:UniProtKB/Swiss-Prot;Acc:Q9M9F5]	GO:0010436, GO:0016121, GO:0045549, GO:0010162, GO:0009570, GO:0046872, GO:0016491, GO:0055114, GO:0009507, GO:0009536, GO:0051213, GO:0016702, GO:0009688	No
AT1G78410	1.74322	1.53193	58.0974	2.49461e-14	VQ10	VQ motif-containing protein 10 [Source:UniProtKB/Swiss-Prot;Acc:Q8VYI5]	GO:0005634, GO:0006979, GO:0005515	No
AT1G78895	1.55599	3.30281	65.5069	5.79105e-16	RTNLB22	Reticulon-like protein B22 [Source:UniProtKB/Swiss-Prot;Acc:Q8GWH5]	GO:0008150, GO:0016020, GO:0016021, GO:0005783, GO:0005789	No
AT1G79710	2.04761	5.88449	92.8933	5.51922e-22	NA	Probable folate-biopterin transporter 3 [Source:UniProtKB/Swiss-Prot;Acc:Q9SQN2]	GO:0016020, GO:0016021	Yes
AT1G80440	1.85123	4.58722	29.4802	5.64913e-08	NA	F-box/kelch-repeat protein At1g80440 [Source:UniProtKB/Swiss-Prot;Acc:Q9M8L2]	GO:0080037, GO:2000762, GO:0019005, GO:0005829, GO:0005515	No
AT1G80450	3.17369	5.07516	143.352	4.92242e-33	VQ11	VQ motif-containing protein 11 [Source:UniProtKB/Swiss-Prot;Acc:Q9M8L3]	GO:0008150, GO:0005634	Yes
AT1G80840	1.78254	7.53601	23.0303	1.59467e-06	WRKY40	Probable WRKY transcription factor 40 [Source:UniProtKB/Swiss-Prot;Acc:Q9SAH7]	GO:0002237, GO:0010200, GO:0009751, GO:0044212, GO:0043565, GO:0006355, GO:0003677, GO:0005634, GO:0003700, GO:0005515, GO:0042742, GO:0050832, GO:0009611, GO:0031347, GO:0045892	No
AT2G01010	3.66057	5.26909	10.7085	0.00106643	NA	rRNA [Source:TAIR;Acc:AT2G01010]	NA	No
AT2G01020	1.66425	6.18841	36.375	1.62778e-09	NA	rRNA [Source:TAIR;Acc:AT2G01020]	NA	No
AT2G01180	1.87147	6.92998	38.9601	4.32548e-10	ATPAP1	phosphatidic acid phosphatase 1 [Source:TAIR;Acc:AT2G01180]	GO:0016020, GO:0016021, GO:0016311, GO:0008195, GO:0016787, GO:0006952, GO:0005886, GO:0010224, GO:0009626, GO:0005887	No
AT2G01340	1.8567	4.9853	103.36	2.79531e-24	At17.1	At2g01340 [Source:UniProtKB/TrEMBL;Acc:Q52K81]	GO:0009624, GO:0016020, GO:0016021, GO:0005886	No
AT2G01570	-1.61963	6.48783	30.5984	3.17357e-08	RGA	DELLA protein RGA [Source:UniProtKB/Swiss-Prot;Acc:Q9SLH3]	GO:0033206, GO:1905622, GO:1900033, GO:1990841, GO:2000033, GO:0010187, GO:0009938, GO:0009867, GO:0009863, GO:0009723, GO:1905614, GO:0010218, GO:0010628, GO:0009740, GO:0009739, GO:2000377, GO:0044212, GO:0042538, GO:0005634, GO:0003700, GO:0006355, GO:0043565, GO:0003712, GO:0005515, GO:0007275, GO:1903506, GO:0045893, GO:0009737, GO:0042176	No
AT2G01740	-1.70733	2.64902	67.5346	2.07019e-16	NA	Pentatricopeptide repeat-containing protein At2g01740 [Source:UniProtKB/Swiss-Prot;Acc:Q9ZUA2]	GO:0003674, GO:0005739, GO:0005515	No
AT2G02010	7.87938	7.35749	126.105	2.91643e-29	GAD4	glutamate decarboxylase 4 [Source:TAIR;Acc:AT2G02010]	GO:0003824, GO:0016829, GO:0019752, GO:0030170, GO:0005634, GO:0005829, GO:0005739, GO:0016831, GO:0005516, GO:0004351, GO:0006536, GO:0006538	No
AT2G02060	1.81877	2.76696	27.1724	1.86097e-07	NA	Glycosyltransferase [Source:UniProtKB/TrEMBL;Acc:Q7X887]	GO:0003677, GO:0016740, GO:0005634, GO:0003700, GO:0006355, GO:0005515	No
AT2G02360	1.7691	3.16861	57.5278	3.33235e-14	PP2B10	F-box protein PP2-B10 [Source:UniProtKB/Swiss-Prot;Acc:Q9ZVQ6]	GO:0016567, GO:0030246, GO:0005515	No
AT2G02680	-2.21119	2.96319	31.4356	2.06161e-08	NA	Cysteine/Histidine-rich C1 domain family protein [Source:UniProtKB/TrEMBL;Acc:Q8S8R6]	GO:0035556, GO:0005622	No
AT2G02930	2.70352	4.0879	52.971	3.38503e-13	GSTF3	Glutathione S-transferase F3 [Source:UniProtKB/Swiss-Prot;Acc:Q9SLM6]	GO:0004364, GO:0002239, GO:0009407, GO:0005737, GO:0016740, GO:0005829, GO:0005739, GO:0005886, GO:0006749, GO:0009636, GO:0043295, GO:0005515	No
AT2G02990	3.25673	3.06272	31.9047	1.61921e-08	RNS1	Ribonuclease 1 [Source:UniProtKB/Swiss-Prot;Acc:P42813]	GO:0009718, GO:0090501, GO:0016829, GO:0016787, GO:0003723, GO:0005886, GO:0090502, GO:0090305, GO:0005618, GO:0004518, GO:0004519, GO:0016036, GO:0033897, GO:0009611, GO:0005576, GO:0006401, GO:0004540, GO:0004521	No
AT2G03020	1.83091	1.80472	39.595	3.1248e-10	NA	Heat shock protein HSP20/alpha crystallin family [Source:UniProtKB/TrEMBL;Acc:Q84X24]	NA	No
AT2G03760	1.54182	4.86097	45.9626	1.2053e-11	SOT12	Cytosolic sulfotransferase 12 [Source:UniProtKB/Swiss-Prot;Acc:P52839]	GO:0016131, GO:0009751, GO:0016740, GO:0005737, GO:0008146, GO:0009651, GO:0005794, GO:0006952, GO:0080118, GO:1990135	No
AT2G04050	1.55782	2.26016	42.3421	7.6625e-11	DTX3	Protein DETOXIFICATION 3 [Source:UniProtKB/Swiss-Prot;Acc:Q9SIA4]	GO:0042908, GO:0016020, GO:0016021, GO:0055085, GO:0015297, GO:0006855, GO:0015238, GO:0042910	Yes
AT2G05940	2.0977	6.86255	106.602	5.44164e-25	RIPK	Serine/threonine-protein kinase RIPK [Source:UniProtKB/Swiss-Prot;Acc:Q9ZUF4]	GO:0016740, GO:0005886, GO:0016020, GO:0000166, GO:0005524, GO:0016301, GO:0016310, GO:0004672, GO:0006468, GO:0006952, GO:0004674, GO:0042742, GO:0005515	No
AT2G11880	-1.9925	1.36851	56.1926	6.57072e-14	NA	NA	NA	No
AT2G14090	-2.51713	1.44933	69.0179	9.75762e-17	NA	NA	NA	No
AT2G14460	-1.51641	3.37925	32.2331	1.3674e-08	NA	At2g14460 [Source:UniProtKB/TrEMBL;Acc:Q9ZQQ9]	GO:0008150	Yes
AT2G15480	2.45143	8.05014	64.6202	9.08213e-16	UGT73B5	Glycosyltransferase [Source:UniProtKB/TrEMBL;Acc:F4IIG3]	GO:0016757, GO:0016740, GO:0016758, GO:0102425, GO:0102360, GO:0047893, GO:0035251, GO:0051707, GO:0080043, GO:0008194, GO:0080044, GO:0006952, GO:0043231	No
AT2G15695	1.63032	4.53954	124.798	5.63617e-29	NA	At2g15695 [Source:UniProtKB/TrEMBL;Acc:Q8S8H8]	GO:0008150	No
AT2G16900	3.95029	8.89323	164.733	1.04599e-37	NA	Expressed protein [Source:UniProtKB/TrEMBL;Acc:Q9ZVX3]	GO:1990414, GO:1905406, GO:0090694, GO:0071733, GO:0071169, GO:0070550, GO:0034087, GO:0000790, GO:0005886, GO:0005634, GO:0007064, GO:0000785, GO:0000228, GO:0003682, GO:0007076, GO:0006302, GO:0010468	No
AT2G17220	1.50385	7.09651	105.397	9.99488e-25	PIX13	Probable serine/threonine-protein kinase PIX13 [Source:UniProtKB/Swiss-Prot;Acc:Q9SII6]	GO:0016740, GO:0005886, GO:0016020, GO:0000166, GO:0005524, GO:0005634, GO:0016301, GO:0016310, GO:0004672, GO:0006468, GO:0006952, GO:0004674	No
AT2G17230	-2.32153	7.69707	53.8911	2.11912e-13	EXL5	Protein EXORDIUM-like 5 [Source:UniProtKB/Swiss-Prot;Acc:Q9SII5]	GO:0005576, GO:0048046, GO:0005615	No
AT2G17500	1.91752	3.7096	53.8629	2.1498e-13	PILS5	Protein PIN-LIKES 5 [Source:UniProtKB/Swiss-Prot;Acc:Q9SHL8]	GO:0010311, GO:0010252, GO:0009734, GO:0016020, GO:0016021, GO:0055085, GO:0005783, GO:0005789, GO:0009733, GO:0010315, GO:0010329, GO:0040009	No
AT2G17650	-2.00291	2.82146	71.7305	2.46684e-17	AAE2	Probable acyl-activating enzyme 2 [Source:UniProtKB/Swiss-Prot;Acc:Q9SEY5]	GO:0003824, GO:0016874, GO:0006629, GO:0006631	No
AT2G18193	3.14762	4.59898	35.9451	2.02961e-09	NA	AAA-ATPase At2g18193 [Source:UniProtKB/Swiss-Prot;Acc:Q8GW96]	GO:0016020, GO:0016021, GO:0000166, GO:0005524, GO:0016787, GO:0016887, GO:0005783	No
AT2G18280	1.60069	5.40584	38.1149	6.66979e-10	TULP2	Tubby-like F-box protein [Source:UniProtKB/TrEMBL;Acc:B9DGB6]	GO:0009620, GO:0005634, GO:0005829, GO:0006355, GO:0009536, GO:0005886, GO:0003700, GO:0035091, GO:0061512, GO:0005929, GO:0005515	No
AT2G18650	-1.53723	2.42662	14.9217	0.000112065	ATL49	Putative RING-H2 finger protein ATL49 [Source:UniProtKB/Swiss-Prot;Acc:Q9ZV53]	GO:0016740, GO:0046872, GO:0016020, GO:0016021, GO:0016567, GO:0009793, GO:0031625	Yes
AT2G18700	2.5226	6.76481	55.9089	7.59089e-14	TPS11	Probable alpha,alpha-trehalose-phosphate synthase [UDP-forming] 11 [Source:UniProtKB/Swiss-Prot;Acc:Q9ZV48]	GO:0016757, GO:0016740, GO:0003824, GO:0005992, GO:0005829, GO:0005739, GO:0016311, GO:0005737, GO:0003825, GO:0070413	No
AT2G19310	2.38644	4.48784	35.4861	2.56878e-09	HSP18.5	18.5 kDa class IV heat shock protein [Source:UniProtKB/Swiss-Prot;Acc:O64564]	GO:0000302, GO:0043621, GO:0042542, GO:0005737, GO:0006979, GO:0006457, GO:0051082, GO:0009651, GO:0051259, GO:0009408, GO:0009644	No
AT2G19450	1.61453	6.83123	90.6285	1.73343e-21	DGAT1	Diacylglycerol O-acyltransferase 1 [Source:UniProtKB/Swiss-Prot;Acc:Q9SLD2]	GO:0045995, GO:0007568, GO:0009749, GO:0031969, GO:0005811, GO:0010030, GO:0009941, GO:0009409, GO:0016740, GO:0016020, GO:0016021, GO:0009507, GO:0009536, GO:0016746, GO:0005783, GO:0005789, GO:0004144, GO:0006629, GO:0009651, GO:0009737, GO:0009793, GO:0008374, GO:0019432, GO:0010029, GO:0005515, GO:0005975, GO:0006071	No
AT2G19650	-2.27188	2.0739	56.4581	5.74085e-14	NA	Cysteine/Histidine-rich C1 domain family protein [Source:UniProtKB/TrEMBL;Acc:Q9ZUM8]	GO:0035556, GO:0005622	No
AT2G19780	-1.83956	0.992097	56.2745	6.30278e-14	NA	Leucine-rich repeat (LRR) family protein [Source:UniProtKB/TrEMBL;Acc:O82202]	GO:0005515	No
AT2G20010	1.87511	5.48305	67.6134	1.98913e-16	NA	Gls protein (DUF810) [Source:UniProtKB/TrEMBL;Acc:Q9SL80]	GO:0008150,	No
AT2G20142	-2.05061	2.00741	103.912	2.11553e-24	NA	Toll-Interleukin-Resistance (TIR) domain family protein [Source:UniProtKB/TrEMBL;Acc:F4IUF0]	GO:0016020, GO:0016021, GO:0007165, GO:0005515	No
AT2G20630	2.16653	6.67438	58.3322	2.21386e-14	PPC3-1.2	Probable protein phosphatase 2C 20 [Source:UniProtKB/Swiss-Prot;Acc:Q9SIU8]	GO:0046872, GO:0003824, GO:0016787, GO:0005739, GO:0004721, GO:0004722, GO:0006470, GO:0004724	No
AT2G20900	1.85378	6.62018	101.464	7.27643e-24	DGK5	Diacylglycerol kinase 5 [Source:UniProtKB/Swiss-Prot;Acc:Q9C5E5]	GO:0016740, GO:0000166, GO:0005524, GO:0007165, GO:0016301, GO:0016310, GO:0006952, GO:0003951, GO:0004143, GO:0007205	No
AT2G21620	2.05454	7.30367	99.1268	2.36844e-23	RD2	Adenine nucleotide alpha hydrolases-like superfamily protein [Source:UniProtKB/TrEMBL;Acc:Q94II5]	GO:0016787, GO:0005829, GO:0005886, GO:0005773	No
AT2G21780	2.23933	0.920544	74.2876	6.75266e-18	NA	At2g21780 [Source:UniProtKB/TrEMBL;Acc:Q9SJ21]	GO:0008150	No
AT2G22470	2.87438	9.06755	126.892	1.962e-29	AGP2	Classical arabinogalactan protein 2 [Source:UniProtKB/Swiss-Prot;Acc:Q9SJY7]	GO:0005737, GO:0005886, GO:0016020, GO:0031225	No
AT2G22500	2.87234	6.23704	51.5471	6.98994e-13	PUMP5	Mitochondrial uncoupling protein 5 [Source:UniProtKB/Swiss-Prot;Acc:Q9SJY5]	GO:1902356, GO:1902600, GO:0016020, GO:0016021, GO:0005739, GO:0006839, GO:0031966, GO:0005743, GO:1902358, GO:0015116, GO:0015140, GO:0005310, GO:0015297, GO:0015117, GO:0015131, GO:0015141, GO:0008272, GO:0015709, GO:0015729, GO:0035435, GO:0071422, GO:0071423, GO:0017077	No
AT2G23100	-2.35548	3.43637	69.0744	9.48179e-17	NA	Cysteine/Histidine-rich C1 domain family protein [Source:UniProtKB/TrEMBL;Acc:F4ILF9]	NA	No
AT2G23130	-2.42886	4.40046	34.0128	5.47514e-09	AGP17	Lysine-rich arabinogalactan protein 17 [Source:UniProtKB/Swiss-Prot;Acc:O22194]	GO:0005886, GO:0016020, GO:0031225,	No
AT2G23290	-1.87786	3.52682	65.7779	5.04713e-16	AtMYB70	At2g23280 [Source:UniProtKB/TrEMBL;Acc:O22179]	GO:0003677, GO:0005634, GO:0003700, GO:0043565, GO:0005515, GO:0006355	No
AT2G23320	1.68146	8.83322	93.2613	4.58256e-22	WRKY15	Probable WRKY transcription factor 15 [Source:UniProtKB/Swiss-Prot;Acc:O22176]	GO:0043565, GO:0006355, GO:0003677, GO:0003700, GO:0005634, GO:0006351, GO:0010200, GO:0044212, GO:0005516	No
AT2G23470	-1.6245	2.49679	29.6002	5.30991e-08	RUS4	Protein root UVB sensitive 4 [Source:UniProtKB/Swiss-Prot;Acc:Q67YT8]	GO:0016020, GO:0016021	No
AT2G23700	-1.84333	3.26904	58.7527	1.78784e-14	NA	Uncharacterized protein At2g23700 [Source:UniProtKB/TrEMBL;Acc:O64832]	NA	No
AT2G23790	2.04345	5.68793	83.3279	6.95103e-20	NA	Calcium uniporter protein 2, mitochondrial [Source:UniProtKB/Swiss-Prot;Acc:O64823]	GO:0015292, GO:0051560, GO:0016020, GO:0016021, GO:0005739, GO:0005743, GO:0006811, GO:0006816, GO:0005262, GO:0070588	No
AT2G24100	1.59602	5.8477	89.9931	2.3899e-21	NA	ATP-dependent DNA helicase [Source:UniProtKB/TrEMBL;Acc:Q9ZUI1]	GO:0004386	No
AT2G24180	1.92049	6.33389	91.2718	1.2523e-21	CYP71B6	Cytochrome P450 71B6 [Source:UniProtKB/Swiss-Prot;Acc:O65787]	GO:0046872, GO:0016020, GO:0016021, GO:0004497, GO:0016491, GO:0055114, GO:0005506, GO:0016705, GO:0020037, GO:0005739, GO:0005886, GO:0005773, GO:0005783, GO:0005794, GO:0016709, GO:0042430	No
AT2G24230	-1.93887	2.69509	70.5803	4.41901e-17	NA	Probable LRR receptor-like serine/threonine-protein kinase At2g24230 [Source:UniProtKB/Swiss-Prot;Acc:C0LGK9]	GO:0016740, GO:0016020, GO:0016021, GO:0000166, GO:0005524, GO:0016301, GO:0016310, GO:0004672, GO:0006468, GO:0004674, GO:0005515	No
AT2G24240	1.93095	4.31317	36.2881	1.70198e-09	NA	BTB/POZ domain-containing protein At2g24240 [Source:UniProtKB/Swiss-Prot;Acc:Q9ZUH1]	GO:0051260, GO:0016567, GO:0005515	No
AT2G24500	1.95103	7.24457	234.521	6.15688e-53	REIL2	Cytoplasmic 60S subunit biogenesis factor REI1 homolog 2 [Source:UniProtKB/Swiss-Prot;Acc:Q9ZQ18]	GO:0030687, GO:0003676, GO:0046872, GO:0008270, GO:0005829, GO:0003700, GO:0006355, GO:0005737, GO:0042254, GO:0042273, GO:0009631, GO:0005515, GO:0090070, GO:0022625	No
AT2G24550	2.68014	5.08931	117.012	2.8539e-27	NA	At2g24550/F25P17.15 [Source:UniProtKB/TrEMBL;Acc:Q945P6]	GO:0008150, GO:0016020, GO:0016021	No
AT2G24762	-1.67229	1.55988	17.7488	2.5208e-05	GDU4	Protein GLUTAMINE DUMPER 4 [Source:UniProtKB/Swiss-Prot;Acc:Q8S8A0]	GO:0080143, GO:0016020, GO:0016021, GO:0006865	No
AT2G25735	1.57941	5.16423	35.7426	2.25182e-09	NA	Expressed protein [Source:UniProtKB/TrEMBL;Acc:Q8RUI1]	GO:0008150, GO:0005886	No
AT2G25737	3.64173	5.80725	212.963	3.10093e-48	NA	Sulfite exporter TauE/SafE family protein 3 [Source:UniProtKB/Swiss-Prot;Acc:Q8L7A0]	GO:0016020, GO:0016021, GO:0016567, GO:0031464	No
AT2G25770	-2.00935	4.28549	23.076	1.55723e-06	NA	At2g25770 [Source:UniProtKB/TrEMBL;Acc:O82320]	GO:0008150	Yes
AT2G26530	2.40591	7.4035	108.126	2.52229e-25	AR781	AR781 [Source:UniProtKB/TrEMBL;Acc:A0A178VPT1]	, GO:0005886, GO:0010038	Yes
AT2G27310	2.46556	4.24983	71.2815	3.09723e-17	NA	F-box protein At2g27310 [Source:UniProtKB/Swiss-Prot;Acc:Q9XIN8]	GO:0008150, GO:0016020, GO:0016021, GO:0005515	No
AT2G27400	-1.83902	3.30923	67.2567	2.38361e-16	TAS1A	TAS1A; other RNA [Source:TAIR;Acc:AT2G27400]	NA	No
AT2G27580	2.01899	5.69161	66.1417	4.19651e-16	SAP3	Zinc finger A20 and AN1 domain-containing stress-associated protein 3 [Source:UniProtKB/Swiss-Prot;Acc:Q9ZNU9]	GO:0008150, GO:0003677, GO:0046872, GO:0008270	No
AT2G27660	-2.08092	1.8102	66.0976	4.29127e-16	NA	Cysteine/Histidine-rich C1 domain family protein [Source:UniProtKB/TrEMBL;Acc:Q9ZUW8]	NA	No
AT2G27690	-3.00929	4.96217	65.6961	5.26109e-16	CYP94C1	Cytochrome P450 94C1 [Source:UniProtKB/Swiss-Prot;Acc:Q9ZUX1]	GO:0018685, GO:0046872, GO:0016020, GO:0016021, GO:0004497, GO:0016491, GO:0055114, GO:0005783, GO:0005789, GO:0005506, GO:0016705, GO:0020037, GO:0009611, GO:0043231	No
AT2G27800	-1.54582	1.85159	107.784	2.99671e-25	NA	Pentatricopeptide repeat-containing protein At2g27800, mitochondrial [Source:UniProtKB/Swiss-Prot;Acc:Q9ZUY1]	GO:0005739, GO:0005515	No
AT2G28050	-1.67787	0.887594	52.3656	4.60718e-13	NA	Pentatricopeptide repeat-containing protein At2g28050 [Source:UniProtKB/Swiss-Prot;Acc:Q9ZUU7]	GO:0005739, GO:0090617, GO:0005515	No
AT2G28210	2.41551	1.75416	26.5547	2.56177e-07	ATACA2	ATACA2 [Source:UniProtKB/TrEMBL;Acc:A0A178VW72]	GO:0008270, GO:0004089, GO:0010037, GO:0046872, GO:0016829, GO:0009507, GO:0009536, GO:0016020, GO:0009570	No
AT2G28330	-2.39457	1.98786	83.0859	7.8563e-20	SMR11	Cyclin-dependent protein kinase inhibitor SMR11 [Source:UniProtKB/Swiss-Prot;Acc:Q9SKN7]	GO:0004860, GO:0007049, GO:0006469	No
AT2G28400	3.90558	5.62683	143.273	5.12411e-33	NA	Uncharacterized protein At2g28400 [Source:UniProtKB/TrEMBL;Acc:Q9SKN0]	NA	No
AT2G28810	-1.9399	2.70827	31.7048	1.79476e-08	DOF2.2	Dof zinc finger protein DOF2.2 [Source:UniProtKB/Swiss-Prot;Acc:Q9ZV33]	GO:0006355, GO:0003677, GO:0005634, GO:0044212, GO:0046872, GO:0003700, GO:0043565	No
AT2G29090	-1.92786	4.4879	26.2203	3.04605e-07	CYP707A2	Abscisic acid 8'-hydroxylase 2 [Source:UniProtKB/Swiss-Prot;Acc:O81077]	GO:0048838, GO:0009687, GO:0010114, GO:0016125, GO:0046872, GO:0016020, GO:0016021, GO:0004497, GO:0016491, GO:0055114, GO:0005506, GO:0016705, GO:0020037, GO:0010295, GO:0009639, GO:0046345	Yes
AT2G29450	4.00115	10.0408	334.266	1.1317e-74	GSTU5	GSTU5 [Source:UniProtKB/TrEMBL;Acc:A0A178VPP0]	GO:0004364, GO:0043295, GO:0009407, GO:0009506, GO:0005737, GO:0016740, GO:0005829, GO:0005777, GO:0005886, GO:0006979, GO:0006749, GO:0009636, GO:0005515	No
AT2G29460	5.20336	7.69794	179.272	6.988e-41	GSTU4	Glutathione S-transferase U4 [Source:UniProtKB/Swiss-Prot;Acc:Q9ZW27]	GO:0004364, GO:0009407, GO:0005737, GO:0016740, GO:0005829, GO:1900367, GO:0006749, GO:0009636, GO:0005515	No
AT2G29490	4.03624	5.27774	96.3406	9.67273e-23	GSTU1	Glutathione S-transferase U1 [Source:UniProtKB/Swiss-Prot;Acc:Q9ZW30]	GO:0004364, GO:0009407, GO:0005737, GO:0016740, GO:0005829, GO:0006749, GO:0009636, GO:0005515	No
AT2G29500	2.97668	4.7682	17.0901	3.5648e-05	HSP17.6B	17.6 kDa class I heat shock protein 2 [Source:UniProtKB/Swiss-Prot;Acc:Q9ZW31]	GO:0000302, GO:0043621, GO:0042542, GO:0005737, GO:0006979, GO:0006457, GO:0051082, GO:0009651, GO:0051259, GO:0009408, GO:0009644	Yes
AT2G30020	1.66509	7.01536	42.0067	9.09618e-11	NA	PP2C-type phosphatase AP2C1 [Source:UniProtKB/TrEMBL;Acc:F6LPR5]	GO:0009620, GO:0046872, GO:0003824, GO:0016787, GO:0005634, GO:0009536, GO:0005737, GO:0004721, GO:0004722, GO:0043169, GO:0006470, GO:0050832, GO:0009611, GO:0009738, GO:0004724	No
AT2G30440	1.73168	7.8629	101.625	6.71066e-24	TPP1	Thylakoidal processing peptidase 1, chloroplastic [Source:UniProtKB/Swiss-Prot;Acc:O04348]	GO:0010027, GO:0009534, GO:0016020, GO:0016021, GO:0006508, GO:0009507, GO:0009536, GO:0016787, GO:0008233, GO:0009535, GO:0009579, GO:0008236, GO:0006465, GO:0004252, GO:0005887, GO:0004175	No
AT2G30490	2.08206	8.19097	24.6639	6.8251e-07	CYP73A5	Cinnamate-4-hydroxylase [Source:UniProtKB/TrEMBL;Acc:B1GV49]	GO:0009808, GO:0009698, GO:0042802, GO:0009505, GO:0009506, GO:0080167, GO:0046872, GO:0016020, GO:0016021, GO:0004497, GO:0016491, GO:0055114, GO:0005506, GO:0016705, GO:0020037, GO:0005777, GO:0005886, GO:0005515, GO:0005774, GO:0005783, GO:0032502, GO:0005794, GO:0009555, GO:0016709, GO:0006744, GO:0016710	Yes
AT2G32210	2.38245	8.85979	118.637	1.25773e-27	NA	Cysteine-rich/transmembrane domain A-like protein [Source:UniProtKB/TrEMBL;Acc:Q9SKX9]	GO:0016021, GO:0008150, GO:0005886	No
AT2G32280	-1.67014	0.800909	29.7148	5.00521e-08	NA	At2g32280 [Source:UniProtKB/TrEMBL;Acc:Q9ZV57]	GO:0010588, GO:0010305, GO:0048825, GO:0016020, GO:0016021, GO:0048366, GO:0010087, GO:0005515, GO:0009855	No
AT2G32450	-1.65206	4.67845	34.1739	5.04017e-09	NA	Uncharacterized TPR repeat-containing protein At2g32450 [Source:UniProtKB/Swiss-Prot;Acc:Q8S8L9]	GO:0005509, GO:0005886, GO:0005783, GO:0005515	No
AT2G32690	-1.7155	4.01253	26.8898	2.15392e-07	GRP23	Glycine-rich protein 23 [Source:UniProtKB/Swiss-Prot;Acc:O48848]	, GO:0009751, GO:0009737	No
AT2G33110	2.35243	4.24046	130.759	2.79543e-30	VAMP723	Vesicle-associated membrane protein 723 [Source:UniProtKB/Swiss-Prot;Acc:Q8VY69]	GO:0000149, GO:0031201, GO:0006906, GO:0016020, GO:0016021, GO:0005783, GO:0005789, GO:0015031, GO:0016192, GO:0006887, GO:0005484	No
AT2G33120	1.5503	7.21744	39.482	3.31094e-10	SAR1	AT2G33120 protein [Source:UniProtKB/TrEMBL;Acc:B9DH97]	GO:0000149, GO:0031201, GO:0031901, GO:0006906, GO:0005886, GO:0016020, GO:0016021, GO:0015031, GO:0016192, GO:0005768, GO:0006887, GO:0005484, GO:0009504, GO:0009920, GO:0009506, GO:0005774, GO:0005783, GO:0034976	No
AT2G33490	1.62142	5.11538	100.681	1.08033e-23	NA	Uncharacterized protein At2g33490 [Source:UniProtKB/Swiss-Prot;Acc:O22799]	, GO:0008150, GO:0003674, GO:0005886	Yes
AT2G34650	2.51347	5.623	180.458	3.85041e-41	PID	PID [Source:UniProtKB/TrEMBL;Acc:A0A178VTE5]	GO:0048825, GO:0048766, GO:0048827, GO:0009926, GO:0048767, GO:0009734, GO:0080167, GO:0016740, GO:0000166, GO:0005524, GO:0016301, GO:0016310, GO:0004672, GO:0006468, GO:0004674, GO:0005737, GO:0005515, GO:0007275, GO:0005829, GO:0009733, GO:0005634, GO:0005886, GO:0009958, GO:0009986	No
AT2G34660	1.84087	8.03399	59.9535	9.71235e-15	ABCC2	ABC transporter C family member 2 [Source:UniProtKB/Swiss-Prot;Acc:Q42093]	GO:0000325, GO:0008559, GO:0005773, GO:0042626, GO:0016020, GO:0016021, GO:0000166, GO:0005524, GO:0055085, GO:0016887, GO:0005774, GO:0005783, GO:0005516, GO:1902417, GO:1902418	No
AT2G34960	-1.80076	1.7285	24.677	6.77886e-07	CAT5	CAT5 [Source:UniProtKB/TrEMBL;Acc:A0A178VPZ9]	GO:0015189, GO:0005313, GO:1903401, GO:0005886, GO:0016020, GO:0016021, GO:0022857, GO:0055085, GO:0006865, GO:0015813, GO:0051938	No
AT2G35290	-1.87881	5.26455	41.9189	9.51399e-11	NA	At2g35290 [Source:UniProtKB/TrEMBL;Acc:Q8GWV0]	GO:0008150	Yes
AT2G36220	4.35456	5.38964	471.369	1.61367e-104	NA	At2g36220/F2H17.17 [Source:UniProtKB/TrEMBL;Acc:Q9SJN3]	GO:0005575, GO:0009061	No
AT2G36270	1.71631	7.59927	64.9628	7.63251e-16	ABI5	Basic-leucine zipper (bZIP) transcription factor family protein [Source:TAIR;Acc:AT2G36270]	GO:0010187, GO:0009739, GO:0010200, GO:0010182, GO:0009845, GO:0045893, GO:0006355, GO:0003677, GO:0005634, GO:0003700, GO:0005515, GO:0009651, GO:0009737, GO:0009414, GO:0009738, GO:0048316, GO:0042803, GO:0043565, GO:0009409, GO:0010152, GO:0090351	No
AT2G36770	2.71329	3.87296	54.2673	1.74988e-13	UGT73C4	Glycosyltransferase (Fragment) [Source:UniProtKB/TrEMBL;Acc:W8QNU5]	GO:0080043, GO:0008194, GO:0080044, GO:0016757, GO:0016740, GO:0016758, GO:0043231	No
AT2G36780	3.18045	3.45393	140.553	2.01476e-32	UGT73C3	UDP-glycosyltransferase 73C3 [Source:UniProtKB/Swiss-Prot;Acc:Q9ZQ96]	GO:0080043, GO:0008194, GO:0080044, GO:0016757, GO:0016740, GO:0016758, GO:0043231	No
AT2G36950	4.74105	9.42689	350.845	2.77438e-78	HIPP05	Heavy metal-associated isoprenylated plant protein 5 [Source:UniProtKB/Swiss-Prot;Acc:Q9SJL2]	GO:0046872, GO:0030001, GO:0005507	Yes
AT2G37430	3.73658	6.62687	195.839	1.68966e-44	ZAT11	ZAT11 [Source:UniProtKB/TrEMBL;Acc:A0A178VNJ8]	GO:0010200, GO:0071289, GO:2000280, GO:0003676, GO:0046872, GO:0005634, GO:0003700, GO:0006355	No
AT2G37470	1.92932	5.93657	75.821	3.10579e-18	NA	Histone H2B.4 [Source:UniProtKB/Swiss-Prot;Acc:Q9ZUS0]	GO:0003677, GO:0005634, GO:0046982, GO:0000786, GO:0005694, GO:0005783, GO:0006334	No
AT2G37710	1.69099	3.9606	41.9126	9.54439e-11	LECRK41	L-type lectin-domain containing receptor kinase IV.1 [Source:UniProtKB/Swiss-Prot;Acc:O80939]	GO:0009751, GO:0002229, GO:0004675, GO:0007178, GO:0016740, GO:0016020, GO:0016021, GO:0000166, GO:0005524, GO:0016301, GO:0016310, GO:0030246, GO:0004672, GO:0006468, GO:0004674, GO:0005886, GO:0005783, GO:0006952, GO:0042742	No
AT2G37940	1.70415	7.08293	40.197	2.29598e-10	IPCS2	ERH1 [Source:UniProtKB/TrEMBL;Acc:A0A178VV03]	GO:0046513, GO:0005802, GO:0016740, GO:0016020, GO:0016021, GO:0005794, GO:0006952, GO:0006629, GO:0030148, GO:0006665, GO:0030176, GO:0030173, GO:0005887, GO:0045140, GO:0033188, GO:0047493	No
AT2G37980	2.3413	2.9655	92.9884	5.26007e-22	OFUT19	O-fucosyltransferase 19 [Source:UniProtKB/Swiss-Prot;Acc:Q9SH89]	GO:0006004, GO:0016757, GO:0016740, GO:0016020, GO:0016021, GO:0005975, GO:0005737, GO:0006486	No
AT2G38000	1.99	4.93953	108.316	2.29124e-25	NA	Chaperone protein dnaJ-like protein [Source:UniProtKB/TrEMBL;Acc:Q9SH87]	GO:0005783	No
AT2G38010	2.34025	4.91454	58.1558	2.42158e-14	NA	NA	GO:0009506, GO:0005794, GO:0016787, GO:0005576, GO:0005783, GO:0006629, GO:0006665, GO:0017040, GO:0102121, GO:0042759, GO:0046512, GO:0046514,	No
AT2G38250	2.41681	3.71378	44.8297	2.14936e-11	GT-3B	Trihelix transcription factor GT-3b [Source:UniProtKB/Swiss-Prot;Acc:O80450]	GO:0043565, GO:0006355, GO:0003677, GO:0005634, GO:0003700, GO:0005515, GO:0005730, GO:0016592	No
AT2G38290	2.09441	7.02643	45.822	1.29498e-11	AMT2	Ammonium transporter 2 [Source:UniProtKB/Swiss-Prot;Acc:Q9M6N7]	GO:0009624, GO:0009506, GO:0005886, GO:0016020, GO:0016021, GO:0008519, GO:0015696, GO:0072488, GO:0005887, GO:0015398, GO:0019740	No
AT2G38310	-1.61988	7.03141	138.942	4.53472e-32	PYL4	Abscisic acid receptor PYL4 [Source:UniProtKB/Swiss-Prot;Acc:O80920]	GO:0080163, GO:0010427, GO:0038023, GO:0005886, GO:0016020, GO:0005634, GO:0005737, GO:0005515, GO:0042803, GO:0009738, GO:0004864, GO:0032515	No
AT2G38400	2.36864	6.66033	147.722	5.45617e-34	AGT3	Alanine:glyoxylate aminotransferase 3 [Source:UniProtKB/TrEMBL;Acc:F4ISY3]	GO:0008453, GO:0009853, GO:0016740, GO:0003824, GO:0005739, GO:0030170, GO:0008483, GO:0005515	No
AT2G38870	3.63092	8.35234	87.3424	9.12696e-21	NA	Putative protease inhibitor [Source:UniProtKB/TrEMBL;Acc:Q9ZV18]	GO:0010951, GO:0008233, GO:0006508, GO:0005829, GO:0004867, GO:0009611, GO:0005618, GO:0050832	No
AT2G38970	-1.53985	3.32938	28.127	1.1361e-07	NA	Zinc finger (C3HC4-type RING finger) family protein [Source:UniProtKB/TrEMBL;Acc:F4IU12]	NA	No
AT2G39050	2.05683	3.56366	60.6232	6.91163e-15	EULS3	Ricin B-like lectin EULS3 [Source:UniProtKB/Swiss-Prot;Acc:Q945P1]	GO:0005737, GO:0005634, GO:0030246, GO:0005515, GO:0042742, GO:0005794, GO:0090332	No
AT2G39120	-1.56481	2.24479	56.3777	5.98053e-14	WTF9	Protein WHAT'S THIS FACTOR 9, mitochondrial [Source:UniProtKB/Swiss-Prot;Acc:Q9ZUZ6]	GO:0005739, GO:0003723, GO:0005515, GO:0006397, GO:0008380, GO:0000373, GO:0017004	No
AT2G39180	-1.72512	4.70947	35.518	2.52703e-09	CCR2	Serine/threonine-protein kinase-like protein CCR2 [Source:UniProtKB/Swiss-Prot;Acc:O80963]	GO:0004675, GO:0007178, GO:0016740, GO:0016020, GO:0016021, GO:0000166, GO:0005524, GO:0016301, GO:0016310, GO:0004672, GO:0006468, GO:0004674, GO:0042803, GO:0005886	No
AT2G39230	-2.19988	2.66084	77.8845	1.09243e-18	LOJ	Pentatricopeptide repeat-containing protein At2g39230, mitochondrial [Source:UniProtKB/Swiss-Prot;Acc:O80958]	GO:0005739, GO:0005515	Yes
AT2G39650	1.61498	4.07416	39.2629	3.70415e-10	NA	At2g39650 [Source:UniProtKB/TrEMBL;Acc:O48813]	NA	No
AT2G39660	3.82514	7.13754	194.41	3.46601e-44	BIK1	BIK1 [Source:UniProtKB/TrEMBL;Acc:A0A178VYW0]	GO:0052033, GO:0009620, GO:0046777, GO:0005737, GO:0016740, GO:0005886, GO:0016020, GO:0000166, GO:0005524, GO:0016301, GO:0016310, GO:0004672, GO:0006468, GO:0006952, GO:0005634, GO:0004674, GO:0002221, GO:0005515, GO:0005730, GO:0005794, GO:0050832, GO:0002376, GO:0045087	No
AT2G39675	-2.11247	1.96113	67.4656	2.14396e-16	TAS1C	TAS1C; other RNA [Source:TAIR;Acc:AT2G39675]	NA	No
AT2G39681	-2.9561	2.63001	71.1879	3.24773e-17	TAS2	TAS2; other RNA [Source:TAIR;Acc:AT2G39681]	NA	No
AT2G39890	-1.55521	6.64588	48.7192	2.95364e-12	PROT1	Proline transporter 1 [Source:UniProtKB/Swiss-Prot;Acc:P92961]	GO:0035524, GO:0015193, GO:0015171, GO:0005886, GO:0016020, GO:0016021, GO:0003333, GO:0006865, GO:0015824	No
AT2G40000	2.62286	10.227	292.669	1.30344e-65	HSPRO2	Nematode resistance protein-like HSPRO2 [Source:UniProtKB/Swiss-Prot;Acc:O04203]	GO:0009751, GO:0009816, GO:0046872, GO:0006952, GO:0020037, GO:0005737, GO:0005515, GO:0006979, GO:0019441	No
AT2G40095	1.81819	5.28567	72.0113	2.13967e-17	NA	Alpha/beta hydrolase related protein [Source:UniProtKB/TrEMBL;Acc:Q8GZ10]	GO:0008150, GO:0016020, GO:0016021, GO:0016787	No
AT2G40140	2.1369	8.94246	201.71	8.8453e-46	CZF1	Zinc finger CCCH domain-containing protein 29 [Source:UniProtKB/Swiss-Prot;Acc:Q9XEE6]	GO:0010200, GO:0009409, GO:0046872, GO:0003677, GO:0005634, GO:0003700, GO:0006355, GO:0005515, GO:0050832	No
AT2G40170	1.7803	7.07057	36.2229	1.75994e-09	EM6	Em-like protein GEA6 [Source:UniProtKB/Swiss-Prot;Acc:Q02973]	GO:0003674, GO:0005829, GO:0009737, GO:0048316, GO:0048700	No
AT2G40180	1.69986	3.52119	18.471	1.72513e-05	PP2C5	PP2C-type phosphatase AP2C3 [Source:UniProtKB/TrEMBL;Acc:F6LPR7]	GO:0010440, GO:0046872, GO:0003824, GO:0016787, GO:0005634, GO:0004721, GO:0004722, GO:0043169, GO:0006470, GO:0009738, GO:0004724	No
AT2G40260	-1.70919	2.60837	26.339	2.86444e-07	NA	Homeodomain-like superfamily protein [Source:UniProtKB/TrEMBL;Acc:Q9SIZ5]	GO:0003677, GO:0005634, GO:0003700, GO:0006355	No
AT2G40330	-2.58554	3.6279	100.197	1.37957e-23	PYL6	Abscisic acid receptor PYL6 [Source:UniProtKB/Swiss-Prot;Acc:Q8S8E3]	GO:0009867, GO:0080163, GO:0010427, GO:0038023, GO:0005886, GO:0016020, GO:0005634, GO:0005737, GO:0005515, GO:0042803, GO:0009738, GO:0004864, GO:0032515	No
AT2G40435	-2.43978	1.14549	84.2457	4.36947e-20	NA	Transcription factor SCREAM-like protein [Source:UniProtKB/TrEMBL;Acc:Q8RUZ5]	NA	No
AT2G40880	1.52842	3.98595	45.864	1.26751e-11	CYS3	Cysteine proteinase inhibitor [Source:UniProtKB/TrEMBL;Acc:A0A178VXG7]	GO:0006972, GO:0009409, GO:0010951, GO:0005576, GO:0006952, GO:0004869, GO:0030414, GO:0010466, GO:0006979, GO:0009414	No
AT2G40890	1.76671	6.08453	37.2796	1.02349e-09	CYP98A3	Cytochrome P450 98A3 [Source:UniProtKB/Swiss-Prot;Acc:O22203]	GO:0009805, GO:0009809, GO:0009813, GO:0042802, GO:0009699, GO:0046872, GO:0016020, GO:0016021, GO:0004497, GO:0016491, GO:0055114, GO:0005506, GO:0016705, GO:0020037, GO:0005829, GO:0005739, GO:0005886, GO:0005515, GO:0005783, GO:0016709, GO:0043231, GO:0046409	No
AT2G41380	3.43883	2.98902	38.7658	4.77824e-10	NA	At2g41380 [Source:UniProtKB/TrEMBL;Acc:Q9ZVC3]	GO:0046686, GO:0016740, GO:0008168, GO:0032259, GO:0005739	No
AT2G41410	1.65755	7.04893	48.5539	3.2133e-12	CML35	Probable calcium-binding protein CML35 [Source:UniProtKB/Swiss-Prot;Acc:P30188]	GO:0046872, GO:0005509, GO:0005829, GO:0005886	No
AT2G41660	1.50891	4.14897	9.624	0.00192051	MIZ1	MIZ1 [Source:UniProtKB/TrEMBL;Acc:A0A178VY97]	GO:0010274, GO:0032541, GO:0005737, GO:0016020, GO:0005783, GO:0005789, GO:0009658	No
AT2G41730	2.40884	3.0796	34.2142	4.93665e-09	NA	Calcium-binding site protein [Source:UniProtKB/TrEMBL;Acc:O22947]	GO:0005737, GO:0005634, GO:0009061	No
AT2G41820	-1.57561	3.65069	32.0838	1.47661e-08	PXC3	Leucine-rich repeat receptor-like tyrosine-protein kinase PXC3 [Source:UniProtKB/Swiss-Prot;Acc:O22938]	GO:0004714, GO:0009506, GO:0046777, GO:0018108, GO:0016740, GO:0005886, GO:0016020, GO:0016021, GO:0000166, GO:0005524, GO:0016301, GO:0016310, GO:0004672, GO:0006468, GO:0004713, GO:0005515	No
AT2G41835	2.35883	3.94626	127.768	1.26152e-29	SAP11	Zinc finger AN1 and C2H2 domain-containing stress-associated protein 11 [Source:UniProtKB/Swiss-Prot;Acc:Q8VZ42]	GO:0008150, GO:0003676, GO:0046872, GO:0008270	No
AT2G41940	-1.8525	1.33861	42.797	6.07238e-11	ZFP8	Zinc finger protein 8 [Source:UniProtKB/Swiss-Prot;Acc:P93751]	GO:0010026, GO:0009788, GO:0009736, GO:0009740, GO:0044212, GO:0003676, GO:0046872, GO:0005634, GO:0003700, GO:0006355, GO:0005515, GO:0007275, GO:0030154, GO:0009738	No
AT2G41950	-1.89282	4.23746	77.884	1.09274e-18	NA	At2g41950/T6D20.26 [Source:UniProtKB/TrEMBL;Acc:O23684]	GO:0009505, GO:0009570, GO:0032774, GO:0008150, GO:0009507, GO:0003899	No
AT2G42430	2.26357	3.04977	18.1499	2.04184e-05	LBD16	LOB domain-containing protein 16 [Source:UniProtKB/Swiss-Prot;Acc:Q9SLB7]	GO:0010311, GO:0005634, GO:0045893, GO:1990841	No
AT2G42870	-2.12266	3.65296	26.4135	2.75605e-07	PAR1	Transcription factor PAR1 [Source:UniProtKB/Swiss-Prot;Acc:Q9SJH0]	GO:0040008, GO:0009641, GO:0005634, GO:0032502, GO:0042803, GO:0045892, GO:0009742, GO:0003712	No
AT2G43120	3.71618	7.88266	156.445	6.76899e-36	NA	RmlC-like cupins superfamily protein [Source:TAIR;Acc:AT2G43120]	GO:0010466, GO:0046872, GO:0005634, GO:0006952, GO:0005886, GO:0005737, GO:0005515, GO:0042742, GO:0005829, GO:0030414,	No
AT2G43510	3.62068	5.75448	47.2947	6.1077e-12	ATTI1	TI1 [Source:UniProtKB/TrEMBL;Acc:A0A178VRC4]	GO:0031640, GO:0010951, GO:0005576, GO:0006952, GO:0008200, GO:0050832, GO:0004867, GO:0019871, GO:0009405, GO:0099503	No
AT2G43590	1.97235	6.03932	16.9429	3.8522e-05	NA	Endochitinase At2g43590 [Source:UniProtKB/Swiss-Prot;Acc:O24658]	GO:0006032, GO:0016787, GO:0005975, GO:0016798, GO:0008152, GO:0006952, GO:0000272, GO:0008061, GO:0004568, GO:0016998, GO:0099503	No
AT2G43610	2.26533	3.11554	32.8377	1.00184e-08	NA	Endochitinase At2g43610 [Source:UniProtKB/Swiss-Prot;Acc:O22842]	GO:0006032, GO:0016787, GO:0005975, GO:0016798, GO:0008152, GO:0006952, GO:0000272, GO:0008061, GO:0005886, GO:0004568, GO:0016998	No
AT2G43620	3.51077	5.63704	50.6463	1.10606e-12	NA	Endochitinase At2g43620 [Source:UniProtKB/Swiss-Prot;Acc:O22841]	GO:0006032, GO:0016787, GO:0005975, GO:0016798, GO:0008152, GO:0006952, GO:0000272, GO:0008061, GO:0048046, GO:0004568, GO:0016998, GO:0099503	No
AT2G43840	-1.57965	1.43303	26.4738	2.67142e-07	UGT74F1	Glycosyltransferase [Source:UniProtKB/TrEMBL;Acc:F4IS54]	GO:0035251, GO:0080046, GO:0018874, GO:0009696, GO:0080044, GO:0016757, GO:0016740, GO:0016758, GO:0052640, GO:0052641, GO:0080002, GO:0046482, GO:0033836, GO:0080043, GO:0008194, GO:0043231	No
AT2G44290	2.27401	2.32927	18.9086	1.37132e-05	YLS3	Protein YLS3 [Source:UniProtKB/Swiss-Prot;Acc:O64864]	GO:0016020, GO:0016021, GO:0005829, GO:0005886, GO:0008289, GO:0006869, GO:0031225	No
AT2G45170	2.31244	4.82891	60.8997	6.00577e-15	ATG8E	Autophagy-related protein 8e [Source:UniProtKB/Swiss-Prot;Acc:Q8S926]	GO:0009267, GO:0031410, GO:0000421, GO:0005737, GO:0006995, GO:0016020, GO:0005874, GO:0015031, GO:0006914, GO:0005856, GO:0005773, GO:0005774, GO:0005515, GO:0005776	No
AT2G45590	-1.62834	3.69631	70.7205	4.116e-17	NA	Receptor-like serine/threonine-protein kinase At2g45590 [Source:UniProtKB/Swiss-Prot;Acc:O64639]	GO:0016740, GO:0005886, GO:0016020, GO:0016021, GO:0000166, GO:0005524, GO:0016301, GO:0016310, GO:0004672, GO:0006468, GO:0004674	No
AT2G46170	1.62417	6.72395	61.268	4.98123e-15	RTNLB5	Reticulon-like protein B5 [Source:UniProtKB/Swiss-Prot;Acc:O82352]	GO:0016020, GO:0016021, GO:0005783, GO:0005789, GO:0080167, GO:0005886	No
AT2G46260	1.97982	6.82133	119.324	8.89582e-28	NA	BTB/POZ domain-containing protein At2g46260 [Source:UniProtKB/Swiss-Prot;Acc:O82343]	GO:0010114, GO:0005515, GO:0016567, GO:0046982, GO:0005634, GO:0042803	No
AT2G46330	1.91343	7.07136	42.9258	5.68558e-11	AGP16	ATAGP16 [Source:UniProtKB/TrEMBL;Acc:A0A178VYP5]	, GO:0005886, GO:0016020, GO:0016021, GO:0031225	No
AT2G46450	-1.64417	6.06913	98.4469	3.33855e-23	CNGC12	Probable cyclic nucleotide-gated ion channel 12 [Source:UniProtKB/Swiss-Prot;Acc:Q8GWD2]	GO:0005261, GO:0030553, GO:0030552, GO:0009617, GO:0009620, GO:0005886, GO:0016020, GO:0016021, GO:0000166, GO:0055085, GO:0098655, GO:0005216, GO:0006811, GO:0034220, GO:0005516, GO:0006952, GO:0005515	No
AT2G46730	-1.71489	1.73117	37.2268	1.05158e-09	NA	NA	NA	Yes
AT2G47260	2.74343	5.48222	117.902	1.82207e-27	WRKY23	WRKY transcription factor 23 [Source:UniProtKB/Swiss-Prot;Acc:O22900]	GO:0009624, GO:0043565, GO:0006355, GO:0003677, GO:0005634, GO:0003700, GO:0009733, GO:1901703	No
AT2G47440	-2.14265	6.24218	56.6403	5.23283e-14	NA	Tetratricopeptide repeat (TPR)-like superfamily protein [Source:UniProtKB/TrEMBL;Acc:O22266]	GO:0005515	No
AT2G47520	5.67305	5.36944	89.3798	3.25842e-21	ERF071	Ethylene-responsive transcription factor ERF071 [Source:UniProtKB/Swiss-Prot;Acc:O22259]	GO:2000280, GO:0006355, GO:0003677, GO:0005634, GO:0003700, GO:0009873, GO:0034059	Yes
AT2G47770	1.67202	5.50222	24.6492	6.8774e-07	TSPO	TSPO [Source:UniProtKB/TrEMBL;Acc:A0A178W1Q1]	GO:0006778, GO:0031969, GO:0006970, GO:0016020, GO:0016021, GO:0005794, GO:0000139, GO:0009507, GO:0009536, GO:0005783, GO:0005789, GO:0009651, GO:0009737, GO:0020037, GO:0005795	No
AT2G47890	3.87823	6.93477	497.086	4.0919e-110	COL13	Zinc finger protein CONSTANS-LIKE 13 [Source:UniProtKB/Swiss-Prot;Acc:O82256]	GO:0044212, GO:0046872, GO:0005634, GO:0008270, GO:0003700, GO:0006355, GO:0043565, GO:0005515, GO:0005622	No
AT2G47930	-1.59328	2.22517	18.2055	1.98303e-05	AGP26	Classical arabinogalactan protein 26 [Source:UniProtKB/Swiss-Prot;Acc:Q94F57]	GO:0080167, GO:0005886, GO:0016020, GO:0016021, GO:0031225	No
AT3G01513	2.45293	1.83611	73.3613	1.0796e-17	NA	Putative uncharacterized protein [Source:UniProtKB/TrEMBL;Acc:Q6DR30]	GO:0005575, GO:0008150	No
AT3G01640	1.56731	5.92423	79.5502	4.7012e-19	ATGLCAK	Glucuronokinase G [Source:UniProtKB/TrEMBL;Acc:A0A1I9LRK4]	GO:0051156, GO:0048868, GO:0008266, GO:0016740, GO:0046872, GO:0000166, GO:0005524, GO:0016301, GO:0016310, GO:0005975, GO:0005829, GO:0046835, GO:0042546, GO:0047940, GO:0006020	No
AT3G01820	1.70998	6.06362	86.654	1.29268e-20	NA	Probable adenylate kinase 7, mitochondrial [Source:UniProtKB/Swiss-Prot;Acc:Q8L7W7]	GO:0016740, GO:0000166, GO:0005524, GO:0005739, GO:0016301, GO:0016310, GO:0019205, GO:0006139, GO:0004017, GO:0046940	No
AT3G01830	1.88987	3.55679	18.9992	1.30776e-05	CML40	Probable calcium-binding protein CML40 [Source:UniProtKB/Swiss-Prot;Acc:Q9SGI8]	GO:0008150, GO:0046872, GO:0005509,	No
AT3G02340	1.50109	3.65642	82.5574	1.02647e-19	NA	At3g02340 [Source:UniProtKB/TrEMBL;Acc:Q9FWA5]	GO:0016567, GO:0061630, GO:0006511	No
AT3G02360	1.84588	7.73843	25.0917	5.46687e-07	PGD2	6-phosphogluconate dehydrogenase, decarboxylating [Source:UniProtKB/TrEMBL;Acc:A0A178VK18]	GO:0009570, GO:0009051, GO:0016491, GO:0055114, GO:0005829, GO:0005777, GO:0005737, GO:0005515, GO:0050661, GO:0006098, GO:0004616, GO:0019521, GO:0080173, GO:0019822, GO:0009651, GO:0046177, GO:0099503	No
AT3G02550	2.76582	5.83521	20.8182	5.05e-06	LBD41	LOB domain-containing protein 41 [Source:UniProtKB/Swiss-Prot;Acc:Q9M886]	GO:0006355	Yes
AT3G02840	2.99793	5.49367	112.488	2.79407e-26	NA	ARM repeat superfamily protein [Source:UniProtKB/TrEMBL;Acc:Q9M8S5]	GO:0010193, GO:0005737, GO:0005634	No
AT3G02875	2.16689	5.22381	80.5092	2.89362e-19	ILR1	IAA-amino acid hydrolase ILR1 [Source:UniProtKB/Swiss-Prot;Acc:P54968]	GO:0016787, GO:0009850, GO:0046872, GO:0005783, GO:0010210, GO:0010211, GO:0010179	No
AT3G02880	1.51489	8.38986	88.6858	4.62774e-21	NA	Probable inactive receptor kinase At3g02880 [Source:UniProtKB/Swiss-Prot;Acc:Q9M8T0]	GO:0009505, GO:0009506, GO:0016020, GO:0016021, GO:0000166, GO:0005524, GO:0016301, GO:0016310, GO:0004672, GO:0006468, GO:0005829, GO:0005886, GO:0005515, GO:0009737, GO:0005618, GO:0046658	No
AT3G03310	1.52048	4.799	117.625	2.09519e-27	LCAT3	Phospholipase A(1) LCAT3 [Source:UniProtKB/Swiss-Prot;Acc:Q93V61]	GO:0031090, GO:0016020, GO:0016787, GO:0005783, GO:0006629, GO:0016042, GO:0008374, GO:0043231, GO:0008970, GO:0052739, GO:0052740	No
AT3G03440	2.96677	3.5701	66.7601	3.06644e-16	NA	ARM repeat superfamily protein [Source:UniProtKB/TrEMBL;Acc:F4J139]	GO:0005737, GO:0005634, GO:0005515	No
AT3G03450	-1.69527	5.92959	39.3238	3.59047e-10	RGL2	RGL2 [Source:UniProtKB/TrEMBL;Acc:A0A178VH73]	GO:2000033, GO:0010187, GO:0009938, GO:0009867, GO:0009863, GO:0009723, GO:0009740, GO:0009739, GO:2000377, GO:0042538, GO:0005634, GO:0006952, GO:0003700, GO:0043565, GO:0005515, GO:0006355, GO:0009737, GO:0007275, GO:0009908, GO:0030154, GO:0003712	No
AT3G03660	-2.29421	4.88507	30.2936	3.71357e-08	WOX11	WUSCHEL related homeobox 11 [Source:UniProtKB/TrEMBL;Acc:A0A1I9LND8]	GO:0003677, GO:0005634, GO:0007275, GO:0016020, GO:0016021, GO:0009734, GO:0003700, GO:0006355, GO:0048830	No
AT3G04000	2.22013	1.6221	39.7215	2.92891e-10	ChlADR2	NADPH-dependent aldehyde reductase 2, chloroplastic [Source:UniProtKB/Swiss-Prot;Acc:Q9SQR2]	GO:0008106, GO:0016491, GO:0055114, GO:0009507, GO:0009536, GO:0005515	No
AT3G04010	3.54308	3.80294	79.5363	4.73448e-19	NA	At3g04010 [Source:UniProtKB/TrEMBL;Acc:Q9SQR1]	GO:0016787, GO:0005975, GO:0016798, GO:0008152, GO:0004553, GO:0031225, GO:0046658	Yes
AT3G04640	2.4871	5.96102	200.412	1.69795e-45	NA	At3g04640 [Source:UniProtKB/TrEMBL;Acc:Q9SR10]	GO:0008150, GO:0031225,	No
AT3G05180	-1.57648	3.12317	68.7148	1.13787e-16	NA	GDSL esterase/lipase At3g05180 [Source:UniProtKB/Swiss-Prot;Acc:Q9MAA1]	GO:0009627, GO:0016787, GO:0005576, GO:0016788, GO:0006629, GO:0016042, GO:0048046	No
AT3G05200	1.91121	6.98329	191.021	1.90301e-43	ATL6	E3 ubiquitin-protein ligase ATL6 [Source:UniProtKB/Swiss-Prot;Acc:Q8RXX9]	GO:0009814, GO:0010200, GO:0009816, GO:0016740, GO:0046872, GO:0016020, GO:0016021, GO:0006952, GO:0005886, GO:0016567, GO:0004842	No
AT3G05360	1.5763	4.14808	39.5382	3.21709e-10	RLP30	Receptor-like protein 30 [Source:UniProtKB/Swiss-Prot;Acc:Q9MA83]	GO:0032491, GO:0002240, GO:0002238, GO:0002237, GO:0010204, GO:0010555, GO:0009620, GO:0005886, GO:0016020, GO:0016021, GO:0006952, GO:0009651, GO:0050832, GO:0005515	No
AT3G05500	2.003	8.54243	140.029	2.62381e-32	NA	REF/SRPP-like protein At3g05500 [Source:UniProtKB/Swiss-Prot;Acc:Q9MA63]	GO:0080186, GO:0034389, GO:1902584, GO:0005811, GO:0045927, GO:0005773, GO:0005515, GO:0019915, GO:0003746, GO:0006414	No
AT3G05580	2.15318	5.89838	94.157	2.91467e-22	TOPP9	Serine/threonine-protein phosphatase [Source:UniProtKB/TrEMBL;Acc:A0A178VKY6]	GO:0016787, GO:0046872, GO:0004721, GO:0006470, GO:0005634, GO:0005829, GO:0005737, GO:0009860, GO:0004722, GO:0048768	No
AT3G06070	-2.43528	2.70802	42.0479	8.90637e-11	NA	At3g06070 [Source:UniProtKB/TrEMBL;Acc:Q8LED7]	GO:0005575, GO:0008150	No
AT3G06145	-1.91511	2.72837	59.2713	1.37362e-14	NA	Putative RING zinc finger protein [Source:UniProtKB/TrEMBL;Acc:Q56XV3]	GO:0008150	No
AT3G06420	3.13653	4.58514	116.316	4.05353e-27	ATG8H	Autophagy-related protein 8h [Source:UniProtKB/Swiss-Prot;Acc:Q8S925]	GO:0031410, GO:0000421, GO:0006995, GO:0016020, GO:0005737, GO:0005874, GO:0015031, GO:0006914, GO:0005856, GO:0005773, GO:0005774	No
AT3G06740	-1.62324	2.06677	45.9799	1.19473e-11	GATA15	GATA transcription factor 15 [Source:UniProtKB/Swiss-Prot;Acc:Q8LG10]	GO:0043565, GO:0006355, GO:0046872, GO:0003677, GO:0005634, GO:0008270, GO:0003700	No
AT3G06750	-1.55111	2.19912	45.1732	1.80361e-11	NA	F3E22.11 protein [Source:UniProtKB/TrEMBL;Acc:Q9M7Y1]	GO:0031225	No
AT3G06770	-1.75589	3.17552	34.0124	5.47615e-09	NA	Pectin lyase-like superfamily protein [Source:UniProtKB/TrEMBL;Acc:A0A1I9LN94]	GO:0071555, GO:0016829, GO:0016787, GO:0005975, GO:0004650, GO:0016798, GO:0008152, GO:0005576	No
AT3G06780	1.59958	3.36603	87.9742	6.63153e-21	NA	F3E22.8 protein [Source:UniProtKB/TrEMBL;Acc:Q9M7Y4]	GO:0008150, GO:0003674	No
AT3G07040	-1.63392	4.28914	48.7919	2.84618e-12	RPM1	Disease resistance protein RPM1 [Source:UniProtKB/Swiss-Prot;Acc:Q39214]	GO:0019897, GO:0012505, GO:0016020, GO:0000166, GO:0005524, GO:0043531, GO:0006952, GO:0005886, GO:0005515, GO:0009626	No
AT3G07090	2.33621	7.67819	139.755	3.01107e-32	NA	PPPDE putative thiol peptidase family protein [Source:UniProtKB/TrEMBL;Acc:Q9SFT9]	GO:0005737, GO:0008150, GO:0005634	No
AT3G07255	1.51746	3.92254	30.2826	3.73453e-08	NA	Nuclear transport factor 2/RNA recognition motif protein [Source:UniProtKB/TrEMBL;Acc:A0A1I9LNF2]	GO:0007165, GO:0005634, GO:0045892	No
AT3G07350	1.59113	2.02842	52.3533	4.63628e-13	NA	F21O3.6 protein [Source:UniProtKB/TrEMBL;Acc:Q9SRT1]	GO:0005524	No
AT3G07390	4.79814	8.99057	149.368	2.38261e-34	AIR12	AIR12 [Source:UniProtKB/TrEMBL;Acc:A0A178VEI7]	GO:0046872, GO:0005886, GO:0016020, GO:0055114, GO:0009734, GO:0031225,	No
AT3G07650	1.78405	4.78901	38.3106	6.03337e-10	COL9	COL9 [Source:UniProtKB/TrEMBL;Acc:A0A384KVH3]	GO:0048579, GO:0046872, GO:0005634, GO:0008270, GO:0003700, GO:0006355, GO:0005515, GO:0007623	No
AT3G07720	1.89332	5.36894	102.024	5.48487e-24	NA	AT3g07720/F17A17_6 [Source:UniProtKB/TrEMBL;Acc:Q9S7W4]	GO:0010043, GO:0005737, GO:0005634, GO:0005829, GO:0050790, GO:0030234, GO:0080028, GO:0005515	No
AT3G08600	-1.51738	3.98081	28.9153	7.56132e-08	NA	AT3g08600/F17O14_7 [Source:UniProtKB/TrEMBL;Acc:Q9C9Z6]	GO:0008150, GO:0003674, GO:0016020, GO:0016021, GO:0005829, GO:0005886	No
AT3G08970	1.6039	5.45316	19.7156	8.98652e-06	ERDJ3A	TMS1 [Source:UniProtKB/TrEMBL;Acc:A0A178VJB6]	GO:0005788, GO:0034605, GO:0009860, GO:0009506, GO:0005783, GO:0055114, GO:0009408, GO:0016491	No
AT3G09000	2.08056	5.43458	91.0929	1.37083e-21	NA	AT3g09000/T16O11_4 [Source:UniProtKB/TrEMBL;Acc:Q9S7V5]	GO:0008150, GO:0003674, GO:0005875	No
AT3G09010	2.24182	4.22071	36.7289	1.35749e-09	NA	Protein kinase superfamily protein [Source:UniProtKB/TrEMBL;Acc:Q8LF75]	GO:0000166, GO:0005524, GO:0016301, GO:0016310, GO:0004672, GO:0006468, GO:0004674, GO:0046777, GO:0005886	No
AT3G09032	1.65032	2.35996	57.7899	2.9166e-14	NA	At3g09032 [Source:UniProtKB/TrEMBL;Acc:Q6ID69]	GO:0008150, GO:0003674	Yes
AT3G10930	1.77845	6.21035	49.7473	1.74881e-12	NA	Uncharacterized protein At3g10930 [Source:UniProtKB/TrEMBL;Acc:Q84TK4]	GO:1902883, GO:0010629, GO:0042542, GO:0009651, GO:0042742, GO:0005615	No
AT3G11820	2.03444	7.93625	150.275	1.50928e-34	SYP121	SYR1 [Source:UniProtKB/TrEMBL;Acc:A0A178VIM4]	GO:0016020, GO:0006886, GO:0016192, GO:0005484, GO:0072660, GO:0010119, GO:0010148, GO:0043495, GO:0009504, GO:0012505, GO:0006612, GO:0000149, GO:0031201, GO:0006906, GO:0009506, GO:0009620, GO:0005802, GO:0005886, GO:0016021, GO:0005829, GO:0005623, GO:0015031, GO:0005515, GO:0061025, GO:0009737, GO:0006952, GO:0050832, GO:0048278, GO:0006887, GO:0031348, GO:0005622	No
AT3G11840	1.83966	3.41371	41.1853	1.38457e-10	PUB24	E3 ubiquitin-protein ligase PUB24 [Source:UniProtKB/Swiss-Prot;Acc:Q9SF15]	GO:0016740, GO:0006952, GO:0004842, GO:0016567	No
AT3G12580	1.85067	8.97675	24.0911	9.1885e-07	MED37C	Probable mediator of RNA polymerase II transcription subunit 37c [Source:UniProtKB/Swiss-Prot;Acc:Q9LHA8]	GO:0034620, GO:0006986, GO:0044183, GO:0009615, GO:0009266, GO:0051787, GO:0051085, GO:0034605, GO:0009617, GO:0042542, GO:0046686, GO:0000166, GO:0005524, GO:0005634, GO:0005829, GO:0005739, GO:0005886, GO:0005737, GO:0005774, GO:0016567, GO:0005618, GO:0005794, GO:0009408, GO:0016887, GO:0051082, GO:0031625, GO:0031072, GO:0042026, GO:0048046, GO:0042623, GO:0009644	No
AT3G12740	2.89509	7.50265	246.828	1.2762e-55	ALIS1	ALA-interacting subunit 1 [Source:UniProtKB/Swiss-Prot;Acc:Q9LTW0]	GO:0045332, GO:0031902, GO:0016020, GO:0016021, GO:0005794, GO:0000139, GO:0005783, GO:0005789, GO:0005829, GO:0005886, GO:0015914, GO:0015247	No
AT3G13050	1.66441	5.0226	92.6955	6.09933e-22	2007-10-01	Organic cation/carnitine transporter 7 [Source:UniProtKB/Swiss-Prot;Acc:Q940M4]	GO:0016020, GO:0016021, GO:0000166, GO:0005524, GO:0022857, GO:0055085, GO:0006811, GO:0005886, GO:0090416, GO:0090417, GO:2001142, GO:2001143, GO:0005215	No
AT3G13110	2.29387	6.27901	124.465	6.6637e-29	SAT3	Serine acetyltransferase 3, mitochondrial [Source:UniProtKB/Swiss-Prot;Acc:Q39218]	GO:0019344, GO:0046686, GO:0016740, GO:0005739, GO:0016746, GO:0005737, GO:0006535, GO:0008652, GO:0005515, GO:0009001, GO:0008270, GO:0005829, GO:0016412	No
AT3G13275	1.82089	2.13279	69.6905	6.93797e-17	NA	Transmembrane protein [Source:UniProtKB/TrEMBL;Acc:Q84VG5]	GO:0008150, GO:0016020, GO:0016021	No
AT3G13310	4.75586	7.50859	575.926	2.88526e-127	NA	At3g13310 [Source:UniProtKB/TrEMBL;Acc:Q9LTT7]	GO:0009507	No
AT3G13520	1.78589	7.63494	37.3173	1.00391e-09	AGP12	Arabinogalactan protein 12 [Source:UniProtKB/Swiss-Prot;Acc:Q9LJD9]	GO:0008150, GO:0005886, GO:0016020, GO:0016021, GO:0031225	No
AT3G13900	1.90449	2.47975	36.3572	1.64272e-09	ALA7	Probable phospholipid-transporting ATPase 7 [Source:UniProtKB/Swiss-Prot;Acc:Q9LVK9]	GO:0016020, GO:0016021, GO:0000287, GO:0000166, GO:0005524, GO:0016787, GO:0015914, GO:0004012, GO:0140326, GO:1905038, GO:0048194, GO:0045332, GO:0009860, GO:0005802, GO:0046872, GO:0005886, GO:0012505, GO:0000139	No
AT3G13910	2.42944	4.18718	42.0757	8.78094e-11	NA	Protein of unknown function (DUF3511) [Source:TAIR;Acc:AT3G13910]	GO:0008150, GO:0005886,	No
AT3G14660	2.3129	7.69232	171.491	3.49509e-39	CYP72A13	Cytochrome P450 72A13 [Source:UniProtKB/Swiss-Prot;Acc:Q9LUC8]	GO:0016020, GO:0016021, GO:0055114, GO:0005506, GO:0016705, GO:0020037, GO:0046872, GO:0004497, GO:0016491	No
AT3G14690	2.81676	7.68107	226.962	2.74082e-51	CYP72A15	Cytochrome P450, family 72, subfamily A, polypeptide 15 [Source:UniProtKB/TrEMBL;Acc:A0A1I9LLM3]	GO:0055114, GO:0005506, GO:0016705, GO:0020037, GO:0046872, GO:0016020, GO:0016021, GO:0004497, GO:0016491, GO:0005829	No
AT3G14990	1.66345	8.41327	162.092	3.9491e-37	DJ1A	Protein DJ-1 homolog A [Source:UniProtKB/Swiss-Prot;Acc:Q9FPF0]	GO:0036524, GO:0036529, GO:1900409, GO:0106046, GO:0019172, GO:0005773, GO:0009506, GO:0046686, GO:0019249, GO:0061727, GO:0005634, GO:0005829, GO:0005886, GO:0005737, GO:0005774, GO:0005515,	Yes
AT3G15540	2.18374	2.44165	29.0898	6.90993e-08	IAA19	Auxin-responsive protein [Source:UniProtKB/TrEMBL;Acc:Q2VWA2]	GO:0080086, GO:0009734, GO:0006355, GO:0005634, GO:0003700, GO:0005515, GO:0009733, GO:0006351	No
AT3G15680	-1.68919	3.46492	45.9598	1.20705e-11	NA	At3g15680 [Source:UniProtKB/TrEMBL;Acc:Q9LW11]	GO:0046872, GO:0016301, GO:0016310, GO:0003729	No
AT3G16330	2.1741	2.56498	81.7466	1.547e-19	NA	At3g16330 [Source:UniProtKB/TrEMBL;Acc:O04324]	GO:0005575, GO:0008150	No
AT3G16530	3.05942	5.35705	35.6356	2.37903e-09	NA	Lectin-like protein At3g16530 [Source:UniProtKB/Swiss-Prot;Acc:Q9LK72]	GO:0002239, GO:0010200, GO:0009505, GO:0030246, GO:0005576, GO:0005634, GO:0005829, GO:0048046, GO:0005618	No
AT3G16570	-1.73575	3.22546	29.8719	4.61546e-08	RALF23	RALF23 [Source:UniProtKB/TrEMBL;Acc:A0A178V8S6]	GO:0045926, GO:0019722, GO:0007267, GO:0005179, GO:0009506, GO:0009741, GO:0005576, GO:0048046, GO:0009742, GO:0005622	No
AT3G16890	-1.74636	2.10504	81.97	1.38166e-19	PPR40	Putative pentatricopeptide repeat-containing protein At3g16890, mitochondrial [Source:UniProtKB/Swiss-Prot;Acc:Q9LSQ2]	GO:0005739, GO:0009651, GO:0009737, GO:0006979, GO:0042775, GO:0005515	No
AT3G16910	1.70333	4.28868	54.8078	1.32909e-13	AAE7	Acetate/butyrate--CoA ligase AAE7, peroxisomal [Source:UniProtKB/Swiss-Prot;Acc:Q8VZF1]	GO:0003824, GO:0016874, GO:0005829, GO:0005777, GO:0006629, GO:0006631, GO:0003987, GO:0006083, GO:0047760, GO:0006097, GO:0019605	No
AT3G17110	4.62761	3.39245	75.5153	3.62592e-18	NA	NA	NA	No
AT3G17630	-1.53202	3.036	38.7542	4.80679e-10	CHX19	Cation/H(+) antiporter 19 [Source:UniProtKB/Swiss-Prot;Acc:Q9LUN4]	GO:0012505, GO:0005770, GO:0016020, GO:0016021, GO:0055085, GO:0006812, GO:0015299, GO:1902600, GO:0006811, GO:0006813, GO:0015297, GO:0006885	No
AT3G17640	-2.72752	1.79156	88.8316	4.29883e-21	NA	Leucine-rich repeat (LRR) family protein [Source:UniProtKB/TrEMBL;Acc:Q9LUN3]	GO:0005515	No
AT3G17770	1.81057	6.88	131.298	2.1313e-30	NA	At3g17770 [Source:UniProtKB/TrEMBL;Acc:Q494P3]	GO:0019563, GO:0005524, GO:0016301, GO:0016310, GO:0004371, GO:0006071, GO:0005829	Yes
AT3G18690	2.30562	5.20072	145.226	1.91717e-33	MKS1	Protein MKS1 [Source:UniProtKB/Swiss-Prot;Acc:Q8LGD5]	GO:0009870, GO:0005634, GO:0006952, GO:0005515	No
AT3G18950	3.36169	3.66229	45.5867	1.46031e-11	NA	En/Spm-like transposon protein-like [Source:UniProtKB/TrEMBL;Acc:Q9LJ71]	GO:0008150, GO:0005515	No
AT3G19010	2.70566	4.05466	26.069	3.29438e-07	NA	2-oxoglutarate (2OG) and Fe(II)-dependent oxygenase superfamily protein [Source:UniProtKB/TrEMBL;Acc:Q9LJ65]	GO:0051213, GO:0046872, GO:0016491, GO:0055114, GO:0005829	No
AT3G19580	2.85667	4.96668	152.358	5.29182e-35	AZF2	ZF2 [Source:UniProtKB/TrEMBL;Acc:A0A178VJ97]	GO:0010200, GO:0044212, GO:0042538, GO:0003676, GO:0046872, GO:0003677, GO:0005634, GO:0009737, GO:0003700, GO:0043565, GO:0009793, GO:0045892, GO:0009414, GO:0009738	No
AT3G19660	1.95079	4.13829	23.3016	1.38486e-06	NA	At3g19660 [Source:UniProtKB/TrEMBL;Acc:Q9LJN0]	GO:0008150	Yes
AT3G19970	1.71583	6.31265	77.5041	1.32449e-18	NA	AT3g19970/MZE19_2 [Source:UniProtKB/TrEMBL;Acc:Q9LHE8]	GO:0008150, GO:0016787	No
AT3G20060	1.74979	5.77711	68.9275	1.0215e-16	UBC19	UBC19 [Source:UniProtKB/TrEMBL;Acc:A0A178V7W3]	GO:0061631, GO:0005737, GO:0016740, GO:0000166, GO:0005524, GO:0005634, GO:0006511, GO:0016567, GO:0051301, GO:0004842, GO:0031145, GO:0008283,	No
AT3G20340	1.99438	2.49026	22.4962	2.10563e-06	NA	At3g20340 [Source:UniProtKB/TrEMBL;Acc:Q9LTR0]	GO:0006979	No
AT3G20510	1.8551	4.93982	40.8834	1.61592e-10	FAX6	Protein FATTY ACID EXPORT 6 [Source:UniProtKB/Swiss-Prot;Acc:Q9LJU6]	GO:0012505, GO:0005737, GO:0016020, GO:0016021, GO:0005634	No
AT3G20730	-1.57997	1.11459	48.5325	3.24859e-12	PCMP-E94	Pentatricopeptide repeat-containing protein At3g20730 [Source:UniProtKB/Swiss-Prot;Acc:Q9LT48]	GO:0005515	No
AT3G20820	-1.82901	5.05218	31.555	1.93869e-08	NA	Leucine-rich repeat (LRR) family protein [Source:UniProtKB/TrEMBL;Acc:Q9LT39]	GO:0009506, GO:0005829, GO:0048046, GO:0005618, GO:0016020, GO:0009507, GO:0005515	No
AT3G21330	-1.9341	1.81243	18.8822	1.39042e-05	BHLH87	Transcription factor bHLH87 [Source:UniProtKB/Swiss-Prot;Acc:Q8S3D2]	GO:0003677, GO:0005634, GO:0046983, GO:0003700, GO:0006355, GO:0005515	No
AT3G21630	1.70102	6.40878	81.4582	1.79005e-19	CERK1	Chitin elicitor receptor kinase 1 [Source:UniProtKB/Swiss-Prot;Acc:A8R7E6]	GO:0071219, GO:0032491, GO:0010200, GO:0042802, GO:0009817, GO:0043621, GO:0046777, GO:0016740, GO:0005886, GO:0016020, GO:0016021, GO:0000166, GO:0005524, GO:0016301, GO:0016310, GO:0004672, GO:0006468, GO:0006952, GO:0004674, GO:0005515, GO:0042803, GO:0008061, GO:0045087, GO:0019199, GO:2001080, GO:0002752, GO:0032499, GO:0035556, GO:0042742, GO:0071323, GO:0005622	No
AT3G21700	4.57287	5.58152	181.64	2.12549e-41	SGP2	Monomeric G-protein [Source:UniProtKB/TrEMBL;Acc:Q9LSZ4]	GO:0003924, GO:0005525, GO:0090404, GO:0032482, GO:0006886, GO:0005622	No
AT3G22060	3.08164	2.85837	54.1933	1.81706e-13	CRRSP38	Cysteine-rich repeat secretory protein 38 [Source:UniProtKB/Swiss-Prot;Acc:Q9LRJ9]	GO:0005773, GO:0005576, GO:0005829, GO:0009737, GO:0005618, GO:0099503	No
AT3G22160	2.46449	2.29788	40.3296	2.14532e-10	VQ22	VQ motif-containing protein 22 [Source:UniProtKB/Swiss-Prot;Acc:Q9LIE6]	GO:0005634, GO:0005515	No
AT3G22370	3.78008	7.04497	132.937	9.33288e-31	AOX1A	Ubiquinol oxidase 1a, mitochondrial [Source:UniProtKB/Swiss-Prot;Acc:Q39219]	GO:0010230, GO:0031930, GO:0045333, GO:0009409, GO:0046872, GO:0016020, GO:0016021, GO:0016491, GO:0055114, GO:0005739, GO:0005743, GO:0070469, GO:0009916, GO:0102721	No
AT3G22550	-1.92888	2.05639	39.6421	3.05037e-10	FLZ8	FCS-Like Zinc finger 8 [Source:UniProtKB/Swiss-Prot;Acc:Q8L471]	GO:0009749, GO:0042594, GO:0046872, GO:0009744	No
AT3G22600	2.23943	2.8663	10.857	0.000984218	NA	AT3g22600/F16J14_17 [Source:UniProtKB/TrEMBL;Acc:Q9LJ86]	GO:0005829, GO:0008289, GO:0006869, GO:0031225	No
AT3G22890	1.80401	8.65367	52.8228	3.65037e-13	APS1	ATP sulfurylase 1, chloroplastic [Source:UniProtKB/Swiss-Prot;Acc:Q9LIK9]	GO:0009735, GO:0046686, GO:0009570, GO:0016740, GO:0009507, GO:0009536, GO:0000166, GO:0005524, GO:0016779, GO:0005886, GO:0004781, GO:0000103, GO:0070814, GO:0001887, GO:0004020	No
AT3G23030	2.24255	4.90143	62.7717	2.32105e-15	IAA2	Auxin-responsive protein [Source:UniProtKB/TrEMBL;Acc:A0A1I9LQ54]	GO:0009734, GO:0006355, GO:0005634, GO:0003700, GO:0005515, GO:0009733, GO:0006351	No
AT3G23250	2.62356	5.80106	26.6845	2.39529e-07	MYB15	Transcription factor MYB15 [Source:UniProtKB/Swiss-Prot;Acc:Q9LTC4]	GO:0009723, GO:0010200, GO:0044212, GO:0046686, GO:0009753, GO:0009409, GO:0003677, GO:0005634, GO:0009651, GO:0003700, GO:0006355, GO:0009733, GO:0005515, GO:0043565, GO:0030154, GO:0009414	Yes
AT3G24500	3.40852	5.15337	50.021	1.52107e-12	MBF1C	MBF1C [Source:UniProtKB/TrEMBL;Acc:A0A178VDH9]	GO:0045893, GO:0005730, GO:0003677, GO:0005634, GO:0003700, GO:0005737, GO:0009737, GO:0009414, GO:0009408, GO:0009873, GO:0003713, GO:0043565	No
AT3G25060	-1.98395	1.77941	58.9314	1.63262e-14	PCMP-E96	Putative pentatricopeptide repeat-containing protein At3g25060, mitochondrial [Source:UniProtKB/Swiss-Prot;Acc:Q9LJR6]	GO:0005739, GO:0009451, GO:0005515	No
AT3G25070	2.00898	5.69845	92.7556	5.9167e-22	RIN4	RPM1 interacting protein 4 [Source:UniProtKB/TrEMBL;Acc:A0A1I9LMJ4]	, GO:0019897, GO:0034051, GO:0002237, GO:0012505, GO:0010204, GO:0009816, GO:0016020, GO:0006952, GO:0005829, GO:0005886, GO:0005515, GO:0006468, GO:0009626, GO:0002376, GO:0045087	No
AT3G25250	3.71401	5.60345	159.74	1.28958e-36	OXI1	Serine/threonine-protein kinase OXI1 [Source:UniProtKB/Swiss-Prot;Acc:Q9LSF1]	GO:0016740, GO:0000166, GO:0005524, GO:0016301, GO:0016310, GO:0004672, GO:0006468, GO:0006952, GO:0004674, GO:0005515, GO:0006979, GO:0009611, GO:0005737, GO:0005634, GO:0005886, GO:0019901	No
AT3G25290	1.59619	1.97931	8.84108	0.00294525	NA	Cytochrome b561 and DOMON domain-containing protein At3g25290 [Source:UniProtKB/Swiss-Prot;Acc:Q9LSE7]	GO:0009506, GO:0046872, GO:0016020, GO:0016021, GO:0055114, GO:0005886	Yes
AT3G25730	1.75915	3.91688	28.2631	1.05894e-07	ARF14	AP2/ERF and B3 domain-containing transcription factor ARF14 [Source:UniProtKB/Swiss-Prot;Acc:Q9LS06]	GO:0044212, GO:0006355, GO:0003677, GO:0005634, GO:0003700, GO:0043565, GO:0009873, GO:0006351	No
AT3G25760	3.84422	5.62808	40.5026	1.96359e-10	AOC1	At3g25760 [Source:UniProtKB/TrEMBL;Acc:Q2HIV2]	GO:0009941, GO:0016853, GO:0009507, GO:0009536, GO:0005829, GO:0009535, GO:0009695, GO:0046423	No
AT3G25780	2.5257	7.77294	42.6583	6.51859e-11	AOC3	Allene oxide cyclase 3, chloroplastic [Source:UniProtKB/Swiss-Prot;Acc:Q9LS01]	GO:0009620, GO:0016853, GO:0009507, GO:0009536, GO:0005886, GO:0005774, GO:0009695, GO:0046423, GO:0016020, GO:0009651	No
AT3G25900	1.82958	6.81988	34.5881	4.07391e-09	HMT-1	Homocysteine S-methyltransferase 1 [Source:UniProtKB/Swiss-Prot;Acc:Q9SDL7]	GO:0009086, GO:0008898, GO:0016740, GO:0046872, GO:0008270, GO:0008168, GO:0032259, GO:0008652, GO:0047150, GO:0005737, GO:0033528	No
AT3G26330	-1.88929	1.56453	25.9755	3.45771e-07	CYP71B37	Cytochrome P450 71B37 [Source:UniProtKB/Swiss-Prot;Acc:Q9LIP3]	GO:0046872, GO:0016020, GO:0016021, GO:0004497, GO:0016491, GO:0055114, GO:0005506, GO:0016705, GO:0020037, GO:0016709	No
AT3G26690	1.54239	3.91276	88.235	5.81213e-21	NUDT13	NUDX13 [Source:UniProtKB/TrEMBL;Acc:A0A178VBM7]	GO:0016787, GO:0046872, GO:0005739, GO:0005737, GO:0005634, GO:0034432	No
AT3G26850	-1.98296	3.18967	113.204	1.94643e-26	NA	At3g26850 [Source:UniProtKB/TrEMBL;Acc:Q9LW25]	GO:0016740, GO:0008168, GO:0032259	No
AT3G26932	-1.68292	3.55823	32.4768	1.20625e-08	DRB3	Double-stranded RNA-binding protein 3 [Source:UniProtKB/Swiss-Prot;Acc:Q9LJF5]	GO:0008150, GO:0003723, GO:0005515	No
AT3G27170	-1.66219	2.66056	22.3933	2.22144e-06	CLC-B	CLC-B [Source:UniProtKB/TrEMBL;Acc:A0A178VKG6]	GO:0034707, GO:0009705, GO:0006821, GO:0016020, GO:0016021, GO:0055085, GO:1902600, GO:0005247, GO:0006811, GO:0034220, GO:1902476, GO:0005244, GO:0034765, GO:0005515, GO:0005254, GO:0043231, GO:0022857, GO:0009671, GO:0015112, GO:0015706, GO:0010167	No
AT3G27880	4.04858	5.2014	158.64	2.24283e-36	NA	At3g27880 [Source:UniProtKB/TrEMBL;Acc:Q9LK89]	GO:0008150	Yes
AT3G28210	3.54763	7.51834	110.191	8.89743e-26	SAP12	Zinc finger AN1 domain-containing stress-associated protein 12 [Source:UniProtKB/Swiss-Prot;Acc:Q67YE6]	GO:0010200, GO:0046872, GO:0008270, GO:0009737	No
AT3G28455	-1.6563	1.286	76.9525	1.75117e-18	CLE25	CLE25 [Source:UniProtKB/TrEMBL;Acc:A0A178VIA6]	GO:1902584, GO:0045168, GO:0005576, GO:0048046, GO:0007275, GO:0030154, GO:0005615, GO:0033612, GO:0010116	No
AT3G28740	2.99876	5.42016	135.952	2.04361e-31	CYP81D11	Cytochrome P450 81D11 [Source:UniProtKB/Swiss-Prot;Acc:Q9LHA1]	GO:0002213, GO:0042343, GO:0046872, GO:0016020, GO:0016021, GO:0004497, GO:0016491, GO:0055114, GO:0005506, GO:0016705, GO:0020037, GO:0016709	No
AT3G28850	2.3122	4.38329	154.868	1.49607e-35	NA	Uncharacterized protein At3g28850 [Source:UniProtKB/Swiss-Prot;Acc:Q9LH89]	GO:0022900, GO:0055114, GO:0045454, GO:0005623, GO:0005886, GO:0009055, GO:0015035	No
AT3G29000	1.97322	4.50505	12.5279	0.000400924	CML45	Probable calcium-binding protein CML45 [Source:UniProtKB/Swiss-Prot;Acc:Q9MBG5]	GO:0051300, GO:0019722, GO:0046872, GO:0016020, GO:0016021, GO:0005509, GO:0005634, GO:0030234	No
AT3G29035	1.70588	3.1175	34.0377	5.40544e-09	NAC59	NAC domain-containing protein 59 [Source:UniProtKB/Swiss-Prot;Acc:Q9LJW3]	GO:0042542, GO:0006355, GO:0051091, GO:0003677, GO:0005634, GO:0003700, GO:0005515, GO:0043565, GO:0010150, GO:0009611, GO:1900057	No
AT3G29370	-1.80633	1.41219	12.8665	0.000334522	NA	Uncharacterized protein At3g29370 [Source:UniProtKB/TrEMBL;Acc:Q8LD48]	GO:0005575, GO:0008150	No
AT3G30180	-1.87559	3.88643	38.4082	5.7392e-10	CYP85A2	Cytochrome P450 85A2 [Source:UniProtKB/Swiss-Prot;Acc:Q940V4]	GO:0016132, GO:0010268, GO:0016125, GO:0046872, GO:0016020, GO:0016021, GO:0004497, GO:0016491, GO:0055114, GO:0005506, GO:0016705, GO:0020037, GO:0006629, GO:0006694, GO:0007275	No
AT3G42670	-1.53632	4.6121	57.5582	3.28118e-14	CHR38	Chromatin remodeling 38 [Source:UniProtKB/TrEMBL;Acc:A0A1I9LTS2]	GO:1900370, GO:0005654, GO:0005730, GO:0000166, GO:0005524, GO:0016787, GO:0005634, GO:0004386, GO:0031047	No
AT3G43800	-1.77235	3.66392	31.3961	2.10401e-08	GSTU27	Glutathione S-transferase U27 [Source:UniProtKB/Swiss-Prot;Acc:Q9LZG7]	GO:0004364, GO:0009407, GO:0080167, GO:0005737, GO:0006749, GO:0016740, GO:0005829, GO:0009636, GO:0005515	No
AT3G44190	2.06635	7.96228	87.2966	9.34068e-21	NA	At3g44190 [Source:UniProtKB/TrEMBL;Acc:Q9LXP4]	GO:0055114, GO:0016491, GO:0004174, GO:0005794, GO:0005737, GO:0050660, GO:0022904	No
AT3G44205	-2.49936	1.64925	114.58	9.72398e-27	NA	NA	NA	No
AT3G44220	-1.78702	1.97749	42.4506	7.24895e-11	NA	At3g44220 [Source:UniProtKB/TrEMBL;Acc:Q9LXM6]	GO:0009506, GO:0016020, GO:0016021, GO:0046658	No
AT3G44260	-1.62592	5.15493	25.0171	5.68233e-07	CAF1-9	Probable CCR4-associated factor 1 homolog 9 [Source:UniProtKB/Swiss-Prot;Acc:Q9LXM2]	GO:0002213, GO:0000289, GO:0043928, GO:0000932, GO:0017148, GO:0004535, GO:0090503, GO:0003676, GO:0046872, GO:0016787, GO:0005634, GO:0003723, GO:0005737, GO:0005515, GO:0090305, GO:0004518, GO:0042742, GO:0030014, GO:0004527, GO:0009611, GO:0008408, GO:0030015	No
AT3G44720	1.84706	6.12064	20.9287	4.76698e-06	ADT4	Arogenate dehydratase 4, chloroplastic [Source:UniProtKB/Swiss-Prot;Acc:O22241]	GO:0047769, GO:0009570, GO:0080167, GO:0016829, GO:0009507, GO:0009536, GO:0008652, GO:0009073, GO:0004664, GO:0009094	No
AT3G44820	-1.82869	2.39137	65.0143	7.43575e-16	NA	BTB/POZ domain-containing protein At3g44820 [Source:UniProtKB/Swiss-Prot;Acc:Q9FYC8]	GO:0016567, GO:0005515	No
AT3G45060	-2.00022	4.26668	22.6912	1.90236e-06	NRT2.6	High affinity nitrate transporter 2.6 [Source:UniProtKB/Swiss-Prot;Acc:Q9LXH0]	GO:0015112, GO:0071249, GO:0009705, GO:0080167, GO:0016020, GO:0016021, GO:0055085, GO:0005886, GO:0005887, GO:0042128, GO:0015706, GO:0009507	No
AT3G45730	2.09376	3.92031	130.895	2.60993e-30	NA	Uncharacterized protein At3g45730 [Source:UniProtKB/TrEMBL;Acc:Q9M170]	GO:0008150	No
AT3G45970	-1.82904	6.45918	73.8646	8.3662e-18	EXLA1	Expansin-like A1 [Source:UniProtKB/Swiss-Prot;Acc:Q9LZT4]	GO:0005576, GO:0009505, GO:0009506, GO:0016020, GO:0016021, GO:0005618, GO:0005794, GO:0099503	No
AT3G46080	2.24735	2.99563	61.5908	4.22792e-15	ZAT8	Zinc finger protein ZAT8 [Source:UniProtKB/Swiss-Prot;Acc:Q9LX85]	GO:0010200, GO:0003676, GO:0046872, GO:0005634, GO:0003700, GO:0006355	No
AT3G46110	1.91301	4.17729	31.9243	1.60302e-08	NA	At3g46110 [Source:UniProtKB/TrEMBL;Acc:Q8GY65]	, GO:0005886	No
AT3G46550	-2.12873	3.04743	60.6094	6.96026e-15	FLA4	Fasciclin-like arabinogalactan protein 4 [Source:UniProtKB/Swiss-Prot;Acc:Q9SNC3]	GO:0009897, GO:0010192, GO:0048354, GO:0009825, GO:0005886, GO:0016020, GO:0031225, GO:0009651, GO:0046658, GO:0009738, GO:0007155, GO:0030247	No
AT3G46620	2.01223	7.17081	134.439	4.38022e-31	RDUF1	E3 ubiquitin-protein ligase RDUF1 [Source:UniProtKB/Swiss-Prot;Acc:Q9SNB6]	GO:0051865, GO:0010200, GO:0005737, GO:0016740, GO:0046872, GO:0005634, GO:0016567, GO:0009737, GO:0009414, GO:0005829, GO:0004842, GO:0061630, GO:0009738	No
AT3G46930	1.99781	5.99551	133.99	5.48996e-31	NA	Protein kinase superfamily protein [Source:UniProtKB/TrEMBL;Acc:A0A1I9LS70]	GO:0005524, GO:0016301, GO:0016310, GO:0004672, GO:0006468, GO:0009651, GO:0009737, GO:0006979, GO:0004712, GO:0009414, GO:0006970	No
AT3G46990	-1.65127	0.800291	39.6814	2.98958e-10	NA	DUF740 family protein, putative (DUF740) [Source:UniProtKB/TrEMBL;Acc:Q9SD74]	GO:0008150	No
AT3G47110	-1.5583	0.565578	38.7328	4.85965e-10	NA	Putative receptor-like protein kinase At3g47110 [Source:UniProtKB/Swiss-Prot;Acc:Q9SD62]	GO:0016740, GO:0005886, GO:0016020, GO:0016021, GO:0000166, GO:0005524, GO:0016301, GO:0016310, GO:0004672, GO:0006468, GO:0004674, GO:0005515	No
AT3G47420	-2.08215	6.49172	31.4302	2.06745e-08	ATPS3	Putative glycerol-3-phosphate transporter 1 [Source:UniProtKB/Swiss-Prot;Acc:Q9C5L3]	GO:0055062, GO:0008643, GO:0016020, GO:0016021, GO:0022857, GO:0055085, GO:0005887	No
AT3G47430	-1.883	3.33497	57.316	3.71125e-14	PEX11B	Peroxisomal membrane protein 11B [Source:UniProtKB/Swiss-Prot;Acc:Q9STY0]	GO:0044375, GO:0042802, GO:0005779, GO:0016020, GO:0016021, GO:0005829, GO:0016559, GO:0005777, GO:0005778, GO:0005515, GO:0007031	Yes
AT3G47780	2.38548	5.22932	70.0053	5.91444e-17	ABCA7	ABC transporter A family member 7 [Source:UniProtKB/Swiss-Prot;Acc:Q9STT5]	GO:0009506, GO:0042626, GO:0016020, GO:0016021, GO:0000166, GO:0005524, GO:0055085, GO:0016887, GO:0005886, GO:0043231, GO:0006869, GO:0005215, GO:0005319	Yes
AT3G48360	1.54062	3.32121	18.4818	1.71531e-05	BT2	BTB/POZ and TAZ domain-containing protein 2 [Source:UniProtKB/Swiss-Prot;Acc:Q94BN0]	GO:0006355, GO:0005634, GO:0008270, GO:0004402, GO:0003712, GO:0016573, GO:0005515, GO:0051973, GO:0009751, GO:0010182, GO:0009553, GO:0042542, GO:0009753, GO:0009409, GO:0009734, GO:0005737, GO:0046872, GO:0009651, GO:0009737, GO:0016567, GO:0005516, GO:0009555, GO:0007623, GO:0009733, GO:0010167, GO:0009738, GO:0009611, GO:0009743	No
AT3G49160	1.67564	2.90137	51.1295	8.64687e-13	PKP4	Plastidial pyruvate kinase 4, chloroplastic [Source:UniProtKB/Swiss-Prot;Acc:Q9M3B6]	GO:0003824, GO:0000287, GO:0006096, GO:0016301, GO:0016310, GO:0004743, GO:0030955, GO:0032869, GO:0009570, GO:0016740, GO:0046872, GO:0009507, GO:0009536, GO:0000166, GO:0005524, GO:0005737	No
AT3G49780	5.63741	5.90462	138.869	4.70527e-32	PSK3	Phytosulfokines 3 [Source:UniProtKB/Swiss-Prot;Acc:Q9M2Y0]	GO:0008283, GO:0005576, GO:0007275, GO:0030154, GO:0005794, GO:0008083, GO:0031012, GO:0007165	No
AT3G49790	1.53103	5.30937	36.0168	1.95626e-09	NA	At3g49790 [Source:UniProtKB/TrEMBL;Acc:Q9M2X9]	GO:0008150	No
AT3G49800	1.66106	6.008	172.841	1.77289e-39	NA	AT3g49800/T16K5_150 [Source:UniProtKB/TrEMBL;Acc:Q9M2X8]	NA	No
AT3G50200	-1.67338	1.06366	30.5174	3.30888e-08	NA	Uncharacterized protein F11C1_40 [Source:UniProtKB/TrEMBL;Acc:Q9SNE7]	GO:0008150	No
AT3G50230	-1.59825	3.00992	40.8825	1.61665e-10	NA	Leucine-rich repeat protein kinase family protein [Source:UniProtKB/TrEMBL;Acc:A0A1I9LQ53]	GO:0016020, GO:0016021, GO:0005524, GO:0016301, GO:0016310, GO:0004672, GO:0006468, GO:0005515	No
AT3G50310	-2.6998	2.92515	42.5628	6.84505e-11	MAPKKK20	MKKK20 [Source:UniProtKB/TrEMBL;Acc:A0A384LB13]	GO:0000187, GO:0000302, GO:0023014, GO:0031098, GO:0090333, GO:0048235, GO:0009409, GO:0046777, GO:0005737, GO:0019901, GO:0010082, GO:0000166, GO:0005524, GO:0016301, GO:0016310, GO:0004672, GO:0006468, GO:0005634, GO:0004674, GO:0005515, GO:0000165, GO:0009651, GO:0009737, GO:0009414, GO:0004708, GO:0032147	No
AT3G50330	-2.08868	2.42761	16.4045	5.11649e-05	HEC2	Transcription factor HEC2 [Source:UniProtKB/Swiss-Prot;Acc:Q9SND4]	GO:0010500, GO:0048462, GO:0003677, GO:0005634, GO:0046983, GO:0003700, GO:0006355, GO:0007275, GO:0048467, GO:0080126	No
AT3G50410	2.04847	3.67281	61.9531	3.51733e-15	DOF3.4	OBP1 [Source:UniProtKB/TrEMBL;Acc:A0A178VFT5]	GO:0045787, GO:0009751, GO:0044212, GO:0045893, GO:0006355, GO:0003677, GO:0046872, GO:0005634, GO:0003700, GO:0005515, GO:0008270, GO:0009733, GO:0042545	No
AT3G50630	-1.83852	2.00257	60.0139	9.41896e-15	KRP2	Cyclin-dependent kinase inhibitor 2 [Source:UniProtKB/Swiss-Prot;Acc:Q9SCR2]	GO:0005634, GO:0004861, GO:0007050, GO:0045736, GO:0005654, GO:0005515, GO:0007049, GO:0004860, GO:0006469, GO:0042023, GO:0019210	No
AT3G50900	3.77429	5.1897	84.4439	3.95265e-20	NA	At3g50900 [Source:UniProtKB/TrEMBL;Acc:Q9SVK9]	GO:0008150	No
AT3G50910	2.51569	7.63107	190.811	2.11537e-43	NA	AT3g50910/F18B3_190 [Source:UniProtKB/TrEMBL;Acc:Q94BX2]	GO:0008150, GO:0003674, GO:0016020, GO:0016021	No
AT3G51130	1.59761	5.16511	85.9255	1.86845e-20	NA	UPF0183 protein At3g51130 [Source:UniProtKB/Swiss-Prot;Acc:Q9SD33]	GO:0016020, GO:0016021	Yes
AT3G51660	3.89913	4.92319	60.5253	7.26386e-15	NA	LS1-like protein [Source:UniProtKB/TrEMBL;Acc:Q8LG92]	GO:0003674, GO:0005777	No
AT3G51890	1.83101	5.29092	57.0062	4.34444e-14	NA	Clathrin light chain 3 [Source:UniProtKB/Swiss-Prot;Acc:F4J5M9]	GO:0016020, GO:0006886, GO:0005829, GO:0016192, GO:0005198, GO:0031410, GO:0005905, GO:0030130, GO:0030132, GO:0030659, GO:0005886, GO:0032050, GO:0072583, GO:0030125, GO:0048268	No
AT3G52360	3.43631	5.85084	146.24	1.15028e-33	NA	Transmembrane protein [Source:UniProtKB/TrEMBL;Acc:Q9FT46]	GO:0080167, GO:0016020, GO:0016021	No
AT3G52400	2.76169	5.90484	107.432	3.58021e-25	SYP122	Syntaxin-122 [Source:UniProtKB/Swiss-Prot;Acc:Q9SVC2]	GO:0012505, GO:0006612, GO:0000149, GO:0031201, GO:0006906, GO:0009506, GO:0016020, GO:0016021, GO:0006886, GO:0005829, GO:0005623, GO:0005886, GO:0015031, GO:0005484, GO:0016192, GO:0061025, GO:0050832, GO:0048278, GO:0006887, GO:0005622	No
AT3G53120	2.11489	5.37535	151.366	8.71954e-35	VPS37-1	Vacuolar protein-sorting-associated protein 37 homolog 1 [Source:UniProtKB/Swiss-Prot;Acc:Q9SCP9]	GO:0015031, GO:0005515, GO:0005768, GO:0043231, GO:0006623, GO:0000813, GO:0043162, GO:0006612, GO:0032509	No
AT3G53150	2.86603	2.8885	33.9069	5.78136e-09	UGT73D1	UDP-glucosyl transferase 73D1 [Source:TAIR;Acc:AT3G53150]	GO:0016757, GO:0016740, GO:0016758, GO:0043231, GO:0008194	No
AT3G53180	1.93805	7.69591	83.8342	5.3805e-20	NA	Nodulin/glutamine synthase-like protein [Source:UniProtKB/TrEMBL;Acc:F4J9A0]	GO:0006598, GO:0010311, GO:0009617, GO:0043621, GO:0016787, GO:0008134, GO:0003824, GO:0004356, GO:0016874, GO:0006542, GO:0006807, GO:0005829, GO:0009737, GO:0043015, GO:0048829	No
AT3G53260	1.81933	5.38033	11.5888	0.000663502	PAL2	Phenylalanine ammonia-lyase 2 [Source:UniProtKB/Swiss-Prot;Acc:P45724]	GO:0045548, GO:0009800, GO:0009699, GO:0080167, GO:0016841, GO:0003824, GO:0016829, GO:0005737, GO:0005829, GO:0005515, GO:0006559, GO:0006979, GO:0009698	No
AT3G53700	-1.60051	4.25874	48.951	2.62439e-12	MEE40	Pentatricopeptide repeat-containing protein At3g53700, chloroplastic [Source:UniProtKB/Swiss-Prot;Acc:Q9LFF1]	GO:0009507, GO:0009536, GO:0009793, GO:0005739, GO:0005515	No
AT3G53780	1.597	3.84106	49.7242	1.76948e-12	RBL4	RHOMBOID-like protein 4 [Source:UniProtKB/Swiss-Prot;Acc:F4JBM4]	GO:0009506, GO:0016020, GO:0016021, GO:0006508, GO:0016787, GO:0008233, GO:0004252, GO:0005886	No
AT3G54030	1.63122	5.57574	40.5897	1.87799e-10	BSK6	BSK6 [Source:UniProtKB/TrEMBL;Acc:A0A178VAE8]	GO:0016740, GO:0005886, GO:0016020, GO:0000166, GO:0005524, GO:0016301, GO:0016310, GO:0004672, GO:0006468, GO:0004674, GO:0005515, GO:0009742	No
AT3G54100	1.58157	5.39707	102.858	3.60068e-24	OFUT28	O-fucosyltransferase 28 [Source:UniProtKB/Swiss-Prot;Acc:Q9M393]	GO:0006004, GO:0016757, GO:0016740, GO:0016020, GO:0016021, GO:0005975, GO:0005737, GO:0006486	No
AT3G54130	1.68697	5.62475	141.659	1.15475e-32	NA	Ataxin-3 homolog [Source:UniProtKB/Swiss-Prot;Acc:Q9M391]	GO:0016787, GO:0005634, GO:0008233, GO:0006508, GO:0016579, GO:0004843, GO:0008234, GO:0036459	No
AT3G54140	2.28251	5.7187	31.6621	1.8347e-08	NPF8.1	Protein NRT1/ PTR FAMILY 8.1 [Source:UniProtKB/Swiss-Prot;Acc:Q9M390]	GO:0035672, GO:0042938, GO:0042939, GO:0042937, GO:1904680, GO:0015333, GO:0035673, GO:0009506, GO:0005886, GO:0016020, GO:0016021, GO:0022857, GO:0006857, GO:0055085, GO:1902600, GO:0015031, GO:0006807, GO:0015833, GO:0005215	No
AT3G54420	1.89031	3.18779	21.9695	2.77024e-06	EP3	EP3 [Source:UniProtKB/TrEMBL;Acc:A0A178VE44]	GO:0010262, GO:0009617, GO:0006032, GO:0016787, GO:0005975, GO:0016798, GO:0008152, GO:0006952, GO:0000272, GO:0008061, GO:0005618, GO:0004568, GO:0016998, GO:0009611	No
AT3G54620	1.63317	5.8787	73.6715	9.22612e-18	BZIP25	Basic leucine zipper 25 [Source:UniProtKB/Swiss-Prot;Acc:Q9M1G6]	GO:2000693, GO:0006355, GO:0003677, GO:0005634, GO:0003700, GO:0005515, GO:0045735, GO:0045893, GO:0046982	No
AT3G54850	1.55965	5.0809	54.9461	1.23883e-13	PUB14	U-box domain-containing protein 14 [Source:UniProtKB/Swiss-Prot;Acc:Q8VZ40]	GO:0070696, GO:0016740, GO:0004842, GO:0016567, GO:0005737, GO:0005515, GO:0005634	No
AT3G54950	2.20247	4.6821	95.0647	1.84259e-22	PLP7	Patatin-like protein 7 [Source:UniProtKB/Swiss-Prot;Acc:Q9SV43]	GO:0051707, GO:0004620, GO:0040008, GO:0005886, GO:0016020, GO:0016787, GO:0006629, GO:0016042, GO:0019374, GO:0006644, GO:0047617	No
AT3G55420	-1.52084	2.86626	57.401	3.55419e-14	NA	Uncharacterized protein At3g55420 [Source:UniProtKB/TrEMBL;Acc:Q9M2T7]	GO:0008150	No
AT3G55430	1.60294	8.45981	95.9301	1.19012e-22	NA	Beta-1, 3-glucanase-like protein [Source:UniProtKB/TrEMBL;Acc:Q9M2T6]	GO:0009506, GO:0016787, GO:0005975, GO:0004553, GO:0005618, GO:0046658	No
AT3G55470	2.48234	4.95008	69.1739	9.01538e-17	NA	At3g55470 [Source:UniProtKB/TrEMBL;Acc:Q9M2T2]	GO:0003723, GO:0006952,	No
AT3G56880	1.78072	8.31113	51.1186	8.69517e-13	NA	VQ motif-containing protein [Source:UniProtKB/TrEMBL;Acc:Q9LES0]	GO:0005516, GO:0009651, GO:0009414, GO:0005634	No
AT3G57010	1.6851	5.32429	30.4081	3.50056e-08	SSL8	Protein STRICTOSIDINE SYNTHASE-LIKE 8 [Source:UniProtKB/Swiss-Prot;Acc:Q9M1J7]	GO:0016020, GO:0016021, GO:0009058, GO:0005783, GO:0016844, GO:0005773, GO:0005774	No
AT3G57120	2.88741	6.08079	303.513	5.65524e-68	NA	Protein kinase superfamily protein [Source:UniProtKB/TrEMBL;Acc:Q8VYG5]	GO:0005524, GO:0016301, GO:0016310, GO:0004672, GO:0006468	No
AT3G57280	1.76633	6.75543	49.166	2.35197e-12	FAX1	Protein FATTY ACID EXPORT 1, chloroplastic [Source:UniProtKB/Swiss-Prot;Acc:Q93V66]	GO:0071668, GO:1902001, GO:0015908, GO:0055088, GO:0015245, GO:0010208, GO:0009706, GO:0009941, GO:0016020, GO:0016021, GO:0009507, GO:0009536, GO:0005829, GO:0009528	No
AT3G57430	-1.77771	3.11628	43.1969	4.94997e-11	PCMP-H81	Pentatricopeptide repeat-containing protein At3g57430, chloroplastic [Source:UniProtKB/Swiss-Prot;Acc:Q7Y211]	GO:0031425, GO:0009507, GO:0009536, GO:0008270, GO:0006397, GO:0009451, GO:0005515	No
AT3G57450	1.5781	8.24445	43.3815	4.50419e-11	NA	At3g57450 [Source:UniProtKB/TrEMBL;Acc:Q9SCM7]	GO:0008150	No
AT3G57480	1.95715	3.59836	51.7837	6.19648e-13	SAP13	Zinc finger AN1 and C2H2 domain-containing stress-associated protein 13 [Source:UniProtKB/Swiss-Prot;Acc:Q9SCM4]	GO:0005737, GO:0003676, GO:0046872, GO:0008270, GO:0005634, GO:0009651, GO:0009737, GO:0097501, GO:1990904, GO:0003735, GO:0006412, GO:0005840, GO:0003723, GO:0015935	No
AT3G58120	-1.69798	4.3452	22.2576	2.38414e-06	BZIP61	BZIP61 [Source:UniProtKB/TrEMBL;Acc:A0A178VLL5]	GO:0006355, GO:0003700, GO:0045893, GO:0005634, GO:0003677, GO:0005515	No
AT3G58810	-1.55514	1.2963	46.4608	9.34714e-12	MTPA2	Metal tolerance protein A2 [Source:UniProtKB/TrEMBL;Acc:Q3EAH9]	GO:0010043, GO:0009705, GO:0005773, GO:0016020, GO:0016021, GO:0055085, GO:0008324, GO:0006812, GO:0098655, GO:0010312, GO:0046872, GO:0006811, GO:0006829	No
AT3G59220	3.77586	5.9211	41.0993	1.4469e-10	PRN1	Pirin-1 [Source:UniProtKB/Swiss-Prot;Acc:Q9LX49]	GO:0005634, GO:0005515, GO:0009737, GO:0009738, GO:0009785	No
AT3G59290	1.55839	4.56521	42.6216	6.64212e-11	EPSIN3	Clathrin interactor EPSIN 3 [Source:UniProtKB/Swiss-Prot;Acc:Q93YP4]	GO:0005794, GO:0015031, GO:0031410, GO:0030136	No
AT3G60130	2.23638	2.79089	54.7731	1.35282e-13	BGLU16	Beta-glucosidase 16 [Source:UniProtKB/Swiss-Prot;Acc:Q9M1D0]	GO:0102483, GO:0016787, GO:0005975, GO:0016798, GO:0008152, GO:0004553, GO:0008422, GO:0009651, GO:0019762	No
AT3G60290	-1.7798	3.24629	72.8776	1.37946e-17	NA	2-oxoglutarate (2OG) and Fe(II)-dependent oxygenase superfamily protein [Source:UniProtKB/TrEMBL;Acc:F4JAP7]	GO:0071456, GO:0051213, GO:0080167, GO:0046872, GO:0016491, GO:0055114	No
AT3G60450	2.28483	5.1641	36.4028	1.60469e-09	NA	Phosphoglycerate mutase family protein [Source:UniProtKB/TrEMBL;Acc:A0A1I9LN21]	GO:0016791, GO:0008150, GO:0005829	No
AT3G60630	-1.94126	4.33951	62.6905	2.41884e-15	SCL22	Scarecrow-like protein 22 [Source:UniProtKB/Swiss-Prot;Acc:Q9M000]	GO:0048768, GO:0005634, GO:0003700, GO:0006355, GO:0051301, GO:0043565, GO:0030154	No
AT3G60690	3.50299	3.71105	163.706	1.75373e-37	NA	AT3g60690/T4C21_100 [Source:UniProtKB/TrEMBL;Acc:Q9LZZ4]	GO:0009733	No
AT3G60930	3.24755	6.08549	156.175	7.75259e-36	NA	NA	NA	Yes
AT3G62260	2.01198	5.21089	80.4765	2.94177e-19	NA	Probable protein phosphatase 2C 49 [Source:UniProtKB/Swiss-Prot;Acc:Q3EAF9]	GO:0003824, GO:0043169, GO:0006470, GO:0004722, GO:0046872, GO:0016787, GO:0004721, GO:0004724	No
AT3G63060	1.52182	2.61826	25.2175	5.12148e-07	EDL3	EID1-like F-box protein 3 [Source:UniProtKB/Swiss-Prot;Acc:Q93ZT5]	GO:0010228, GO:0006970, GO:0016020, GO:0016021, GO:0004842, GO:0005634, GO:0016567, GO:0009651, GO:0009737, GO:0009414, GO:0006996, GO:0010029, GO:0009738	No
AT4G00480	-1.63855	3.65146	53.8836	2.12726e-13	ATMYC1	Basic helix-loop-helix (BHLH) DNA-binding superfamily protein [Source:UniProtKB/TrEMBL;Acc:F4JHC4]	GO:0003677, GO:0046983, GO:0005634, GO:0005515, GO:0048629, GO:0003700, GO:0006355	No
AT4G01026	1.5148	1.46423	38.4745	5.5473e-10	PYL7	RCAR2 [Source:UniProtKB/TrEMBL;Acc:A0A178UTD1]	GO:0080163, GO:0010427, GO:0038023, GO:0005886, GO:0016020, GO:0005634, GO:0005737, GO:0005515, GO:0042803, GO:0009738, GO:0004864, GO:0032515	No
AT4G01030	-1.71231	2.42913	46.4654	9.32495e-12	PCMP-H65	Pentatricopeptide repeat-containing protein At4g01030, mitochondrial [Source:UniProtKB/Swiss-Prot;Acc:Q9SV26]	GO:0005739, GO:0008270, GO:0009451, GO:0005515	No
AT4G01070	4.17757	4.68106	99.829	1.66143e-23	UGT72B1	UDP-glycosyltransferase 72B1 [Source:UniProtKB/Swiss-Prot;Acc:Q9M156]	GO:0035251, GO:0009809, GO:0009636, GO:0080043, GO:0008194, GO:0080044, GO:0016757, GO:0016740, GO:0016758, GO:0043231, GO:0006805, GO:0050505, GO:0042178, GO:0009651	No
AT4G01360	1.61811	3.77832	17.4951	2.88045e-05	NA	BPS1-like protein [Source:UniProtKB/TrEMBL;Acc:F4JI15]	GO:0009793	No
AT4G01740	-1.91455	2.3085	49.6115	1.87412e-12	NA	Cysteine/Histidine-rich C1 domain family protein [Source:UniProtKB/TrEMBL;Acc:Q9ZSI9]	NA	No
AT4G01870	3.85715	8.53946	142.673	6.93082e-33	NA	tolB protein-related [Source:TAIR;Acc:AT4G01870]	GO:0006508, GO:0005829	No
AT4G01895	1.94727	1.39236	31.453	2.04327e-08	NA	At4g01895 [Source:UniProtKB/TrEMBL;Acc:Q9FNY8]	GO:0010112, GO:0006355	No
AT4G01950	-1.54698	5.53485	69.9242	6.16272e-17	ATGPAT3	glycerol-3-phosphate acyltransferase 3 [Source:TAIR;Acc:AT4G01950]	GO:0016740, GO:0016020, GO:0016021, GO:0016746, GO:0090447, GO:0016024, GO:0102420, GO:0010143, GO:0006629, GO:0016311, GO:0008654, GO:0004366, GO:0016791	No
AT4G02520	2.83316	4.55	47.4465	5.65263e-12	GSTF2	Glutathione S-transferase F2 [Source:UniProtKB/Swiss-Prot;Acc:P46422]	GO:0004364, GO:0010043, GO:0002239, GO:0043295, GO:0009407, GO:0005773, GO:0009506, GO:0046686, GO:0009409, GO:0009734, GO:0009570, GO:0098869, GO:0016740, GO:0016491, GO:0055114, GO:0006952, GO:0005783, GO:0004601, GO:0005829, GO:0009507, GO:0005886, GO:0005737, GO:0048046, GO:0042742, GO:0043231, GO:0006749, GO:0009636, GO:0019904, GO:2001147, GO:2001227, GO:0016020, GO:0009651, GO:0005515	No
AT4G02630	-2.04657	1.27424	44.6469	2.35967e-11	NA	Protein kinase superfamily protein [Source:UniProtKB/TrEMBL;Acc:O22764]	GO:0004675, GO:0046777, GO:0007178, GO:0016020, GO:0016021, GO:0000166, GO:0005524, GO:0016301, GO:0016310, GO:0004672, GO:0006468, GO:0004674, GO:0005886, GO:0007623	No
AT4G02890	2.22208	9.46952	135.507	2.55757e-31	UBQ14	Polyubiquitin 14 [Source:UniProtKB/Swiss-Prot;Acc:Q3E7T8]	GO:0005773, GO:0005634, GO:0005829, GO:0005737, GO:0006511, GO:0031386, GO:0031625, GO:0016567, GO:0019941, GO:0005515	No
AT4G02940	1.57321	6.89066	19.9365	8.00552e-06	ALKBH10B	RNA demethylase ALKBH10B [Source:UniProtKB/Swiss-Prot;Acc:Q9ZT92]	GO:0010228, GO:0051213, GO:0080167, GO:0046872, GO:0016491, GO:0055114, GO:0003729, GO:0006402, GO:0070988, GO:0032451, GO:1990931, GO:0035513	No
AT4G03070	-2.20109	1.84517	52.9918	3.34946e-13	AOP1	Probable 2-oxoglutarate-dependent dioxygenase AOP1 [Source:UniProtKB/Swiss-Prot;Acc:Q9ZTA3]	GO:0051213, GO:0046872, GO:0016491, GO:0055114, GO:0016020	No
AT4G04745	-2.42627	2.75687	46.2848	1.02252e-11	NA	At4g04745 [Source:UniProtKB/TrEMBL;Acc:Q6NL28]	GO:0008150	No
AT4G05020	3.51451	7.25954	122.041	2.26112e-28	NDB2	NAD(P)H dehydrogenase B2 [Source:UniProtKB/TrEMBL;Acc:F4JGL5]	GO:0046872, GO:0016020, GO:0016491, GO:0055114, GO:0005739, GO:0005509, GO:0005743, GO:0005758, GO:0005777, GO:0031314	No
AT4G05050	1.56777	10.0214	73.4339	1.04064e-17	UBQ11	Polyubiquitin [Source:UniProtKB/TrEMBL;Acc:Q8H0Y0]	GO:0005634, GO:0005829, GO:0005737, GO:0006511, GO:0031386, GO:0031625, GO:0016567, GO:0019941, GO:0005515	No
AT4G05100	3.28373	5.01306	48.3451	3.57442e-12	AtMYB74	Transcription factor MYB74 [Source:UniProtKB/Swiss-Prot;Acc:Q9M0Y5]	GO:0009723, GO:0044212, GO:0009753, GO:0003677, GO:0005634, GO:0003700, GO:0006355, GO:0009651, GO:0009737, GO:0043565, GO:0030154	No
AT4G05120	2.3299	6.8481	26.2825	2.94943e-07	ENT3	Equilibrative nucleotide transporter 3 [Source:UniProtKB/Swiss-Prot;Acc:Q9M0Y3]	GO:0005886, GO:0016020, GO:0016021, GO:0005337, GO:1901642, GO:0015858	No
AT4G05320	2.10349	11.4686	96.0447	1.12319e-22	UBQ10	Polyubiquitin 10 [Source:UniProtKB/Swiss-Prot;Acc:Q8H159]	GO:0031386, GO:0019941, GO:0009751, GO:0005634, GO:0005829, GO:0005737, GO:0031625, GO:0016567, GO:0006464, GO:0005515, GO:0005773, GO:0006511	No
AT4G07960	-1.51052	5.55472	72.0005	2.15144e-17	CSLC12	CSLC12 [Source:UniProtKB/TrEMBL;Acc:A0A384KRZ4]	GO:0009506, GO:0071555, GO:0016757, GO:0016740, GO:0016020, GO:0016021, GO:0005794, GO:0000139	No
AT4G08210	-1.8538	1.97073	62.4152	2.78165e-15	PCMP-E100	Pentatricopeptide repeat-containing protein At4g08210 [Source:UniProtKB/Swiss-Prot;Acc:Q9SUF9]	GO:0009451, GO:0005515	No
AT4G08555	4.3809	5.58647	202.77	5.19298e-46	NA	At4g08555 [Source:UniProtKB/TrEMBL;Acc:Q8GWL6]	GO:0005575, GO:0008150	No
AT4G08930	-1.60152	4.54331	49.0436	2.50336e-12	APRL6	5'-adenylylsulfate reductase-like 6 [Source:UniProtKB/Swiss-Prot;Acc:Q9ZPE9]	GO:0005623, GO:0016020, GO:0016021, GO:0045454, GO:0009882, GO:0009785	No
AT4G08940	-1.65714	2.30835	85.7374	2.05495e-20	NA	At4g08940 [Source:UniProtKB/TrEMBL;Acc:Q6NQB8]	GO:0016787, GO:0006979	No
AT4G08950	-1.99554	9.04902	51.036	9.06854e-13	EXO	Protein EXORDIUM [Source:UniProtKB/Swiss-Prot;Acc:Q9ZPE7]	GO:0009505, GO:0009741, GO:0005576, GO:0048046, GO:0005618, GO:0005794, GO:0005615	No
AT4G09600	-1.51136	3.98003	17.4947	2.88104e-05	GASA3	Gibberellin-regulated protein 3 [Source:UniProtKB/Swiss-Prot;Acc:P46687]	GO:0009740, GO:0009739, GO:0005576	No
AT4G10400	-1.61569	2.67945	33.2758	7.9973e-09	NA	FBD-associated F-box protein At4g10400 [Source:UniProtKB/Swiss-Prot;Acc:Q9SV82]	GO:0008150, GO:0003674, GO:0005515	No
AT4G10960	2.89987	3.20653	58.5563	1.97552e-14	UGE5	UDP-glucose 4-epimerase 5 [Source:UniProtKB/Swiss-Prot;Acc:Q9SN58]	GO:0016853, GO:0005975, GO:0003978, GO:0006012, GO:0005829, GO:0033499, GO:0019388	No
AT4G11140	-2.60841	3.43664	46.6395	8.53245e-12	CRF1	Ethylene-responsive transcription factor CRF1 [Source:UniProtKB/Swiss-Prot;Acc:O82503]	GO:0009736, GO:0048825, GO:0006355, GO:0003677, GO:0005634, GO:0003700, GO:0005737, GO:0005515, GO:0048366, GO:0009873	No
AT4G11220	1.54257	6.49698	103.416	2.71672e-24	RTNLB2	Reticulon-like protein B2 [Source:UniProtKB/Swiss-Prot;Acc:Q9SUT9]	GO:0071782, GO:0071786, GO:0071458, GO:0016020, GO:0016021, GO:0005783, GO:0005789, GO:0005886, GO:0005794	No
AT4G11330	1.53758	5.01052	33.4914	7.15802e-09	MPK5	Mitogen-activated protein kinase 5 [Source:UniProtKB/Swiss-Prot;Acc:Q39025]	GO:0016740, GO:0000166, GO:0005524, GO:0016301, GO:0016310, GO:0004672, GO:0006468, GO:0004674, GO:0004707, GO:0000165, GO:0005737, GO:0005634, GO:0035556, GO:0010468, GO:0005622	No
AT4G11340	-2.55166	2.14206	68.3227	1.38812e-16	NA	Disease resistance protein (TIR-NBS-LRR class) family [Source:UniProtKB/TrEMBL;Acc:Q9SUS7]	GO:0007165, GO:0005515	No
AT4G11350	1.88157	4.08276	43.6971	3.83347e-11	NA	At4g11350 [Source:UniProtKB/TrEMBL;Acc:B6IDH2]	GO:0016740, GO:0016020, GO:0016021, GO:0008375	No
AT4G11400	-1.60094	1.40257	44.0259	3.24068e-11	ARID2	AT-rich interactive domain-containing protein 2 [Source:UniProtKB/Swiss-Prot;Acc:Q9LDD4]	GO:0005773, GO:0003677, GO:0005634, GO:0005515	No
AT4G11600	2.80094	9.55854	148.625	3.46335e-34	GPX6	Probable phospholipid hydroperoxide glutathione peroxidase 6, mitochondrial [Source:UniProtKB/Swiss-Prot;Acc:O48646]	GO:0046686, GO:0098869, GO:0016491, GO:0055114, GO:0005739, GO:0004601, GO:0006979, GO:0005829, GO:0009507, GO:0005886, GO:0004602, GO:0047066, GO:0048046, GO:0009651	No
AT4G12040	1.78514	7.46858	71.8948	2.26978e-17	SAP7	SAP7 [Source:UniProtKB/TrEMBL;Acc:A0A178V0G6]	GO:0009506, GO:0003677, GO:0046872, GO:0008270, GO:0043161	No
AT4G12070	1.7227	4.6064	44.2975	2.82077e-11	NA	Uncharacterized protein At4g12070/F16J13_140 [Source:UniProtKB/TrEMBL;Acc:Q94B03]	GO:0008150, GO:0005886	No
AT4G12120	2.45476	5.82244	73.4715	1.02102e-17	SEC1B	Protein transport Sec1b [Source:UniProtKB/Swiss-Prot;Acc:Q9SZ77]	GO:0005886, GO:0015031, GO:0016192, GO:0006904	No
AT4G12400	1.64704	6.16192	14.5004	0.000140128	HOP3	Hsp70-Hsp90 organizing protein 3 [Source:UniProtKB/Swiss-Prot;Acc:Q9STH1]	GO:0010286, GO:0042542, GO:0005634, GO:0005829, GO:0005737, GO:0051131, GO:0051879, GO:0070678, GO:0009408, GO:0009644, GO:0005515	No
AT4G13340	-1.88656	7.19006	66.7181	3.13247e-16	LRX3	Leucine-rich repeat extensin-like protein 3 [Source:UniProtKB/Swiss-Prot;Acc:Q9T0K5]	GO:0009505, GO:0009506, GO:0071555, GO:0005576, GO:0005618, GO:0005515, GO:0005199, GO:0099503	No
AT4G13395	1.68981	4.07157	46.8065	7.83551e-12	DVL10	DVL10 [Source:UniProtKB/TrEMBL;Acc:Q6IM91]	GO:0003674, GO:0048367	No
AT4G13660	-1.55232	3.45409	20.1268	7.24756e-06	PRR2	Pinoresinol reductase 2 [Source:UniProtKB/Swiss-Prot;Acc:Q9SVP6]	GO:0009807, GO:0010283, GO:0009506, GO:0016491, GO:0055114	No
AT4G14220	1.59572	5.3922	56.5734	5.41387e-14	RHF1A	E3 ubiquitin-protein ligase RHF1A [Source:UniProtKB/Swiss-Prot;Acc:Q4TU14]	GO:0055046, GO:0010498, GO:0009561, GO:0004842, GO:0016740, GO:0046872, GO:0016567, GO:0005515, GO:0051726, GO:0016020	No
AT4G15070	-1.82165	1.77838	40.9987	1.52328e-10	NA	Cysteine/Histidine-rich C1 domain family protein [Source:UniProtKB/TrEMBL;Acc:O23361]	NA	No
AT4G15130	2.05996	5.33368	76.0165	2.813e-18	ATCCT2	phosphorylcholine cytidylyltransferase2 [Source:TAIR;Acc:AT4G15130]	NA	No
AT4G15610	3.15563	6.52674	35.1409	3.06693e-09	NA	CASP-like protein 1D1 [Source:UniProtKB/Swiss-Prot;Acc:Q9FE29]	GO:0005802, GO:0005768, GO:0005886, GO:0016020, GO:0016021, GO:0005794, GO:0051539	No
AT4G15630	1.56369	7.15877	43.4259	4.40324e-11	NA	CASP-like protein 1E1 [Source:UniProtKB/Swiss-Prot;Acc:Q8L8Z1]	GO:0043424, GO:0009506, GO:0005886, GO:0016020, GO:0016021, GO:0005515, GO:0051539, GO:0007043, GO:0042545, GO:0048226	No
AT4G16140	-1.59588	4.34761	61.36	4.7538e-15	NA	proline-rich family protein [Source:TAIR;Acc:AT4G16140]	GO:0008150, GO:0003674, GO:0031225, GO:0016020, GO:0016021	No
AT4G16447	-2.04981	1.86532	23.332	1.36315e-06	NA	At4g16447 [Source:UniProtKB/TrEMBL;Acc:Q29Q07]	GO:0008150	No
AT4G16563	-2.29504	4.92175	37.855	7.6203e-10	NA	Probable aspartyl protease At4g16563 [Source:UniProtKB/Swiss-Prot;Acc:Q940R4]	GO:0009505, GO:0006508, GO:0016787, GO:0004190, GO:0008233, GO:0030163	No
AT4G16820	1.85545	3.30389	14.5192	0.000138735	PLA-I{beta]2	Phospholipase A1-Ibeta2, chloroplastic [Source:UniProtKB/Swiss-Prot;Acc:O23522]	GO:0004620, GO:0047714, GO:0009507, GO:0009536, GO:0016787, GO:0006629, GO:0016042, GO:0008970, GO:0004806	No
AT4G17260	1.60226	5.03455	17.8396	2.40327e-05	NA	L-lactate dehydrogenase [Source:UniProtKB/TrEMBL;Acc:O23569]	GO:0003824, GO:0016491, GO:0055114, GO:0005975, GO:0005737, GO:0019752, GO:0005829, GO:0016616, GO:0005886, GO:0009737, GO:0004459, GO:0009651	Yes
AT4G17500	1.89603	6.17026	40.9605	1.55339e-10	ERF1A	Ethylene-responsive transcription factor 1A [Source:UniProtKB/Swiss-Prot;Acc:O80337]	GO:0010200, GO:0006355, GO:0003677, GO:0005634, GO:0006952, GO:0003700, GO:0051301, GO:0009624, GO:0009873, GO:0010087	No
AT4G17615	1.87078	7.09079	78.9802	6.27341e-19	CBL1	calcineurin B-like protein 1 [Source:TAIR;Acc:AT4G17615]	GO:0005509, GO:0019722, GO:0090406, GO:0009860, GO:0019900, GO:0009409, GO:0005737, GO:0006970, GO:0046872, GO:0005886, GO:0016020, GO:0005829, GO:0005515, GO:0009651, GO:0009414, GO:0009738	No
AT4G17840	1.90121	3.99176	109.233	1.44293e-25	NA	At4g17840 [Source:UniProtKB/TrEMBL;Acc:Q0WMZ7]	GO:0016020, GO:0016021, GO:0008233, GO:0006508, GO:0030176, GO:0071586, GO:0004197	Yes
AT4G18160	1.66292	5.22107	114.281	1.13071e-26	TPK3	TPK3 [Source:UniProtKB/TrEMBL;Acc:A0A178UWR8]	GO:0010196, GO:0022841, GO:0009533, GO:0010027, GO:0009705, GO:0046872, GO:0016020, GO:0016021, GO:0009507, GO:0009536, GO:0009535, GO:0009579, GO:0006811, GO:0006813, GO:0071805, GO:0005267, GO:0005773, GO:0005774, GO:0005887, GO:0030322	No
AT4G18170	5.42156	5.41639	72.68	1.52471e-17	WRKY28	WRKY transcription factor [Source:UniProtKB/TrEMBL;Acc:A0A178V3M3]	GO:0042659, GO:0043565, GO:0006355, GO:0003677, GO:0005634, GO:0003700, GO:0006351	No
AT4G18197	-2.58877	3.73267	91.7456	9.85678e-22	PUP7	Probable purine permease 7 [Source:UniProtKB/Swiss-Prot;Acc:Q2V3H2]	GO:1904823, GO:0015860, GO:0016020, GO:0016021, GO:0005345, GO:0006863, GO:0005215, GO:0015211	No
AT4G18205	-2.30404	5.23299	75.9449	2.91698e-18	PUP22	Probable purine permease 22 [Source:UniProtKB/Swiss-Prot;Acc:Q8RY74]	GO:0015860, GO:0016020, GO:0016021, GO:0005215, GO:0015211	No
AT4G18220	-1.68545	1.82772	20.1096	7.31288e-06	PUP21	Purine permease 21 [Source:UniProtKB/Swiss-Prot;Acc:O49726]	GO:0015860, GO:0016020, GO:0016021, GO:0005215, GO:0015211	No
AT4G18650	-1.63347	2.53205	29.6346	5.21664e-08	DOGL4	Protein DOG1-like 4 [Source:UniProtKB/Swiss-Prot;Acc:Q84JC2]	GO:0043565, GO:0006351	No
AT4G18910	1.69092	4.97055	34.4219	4.437e-09	NIP1-2	Aquaporin NIP1-2 [Source:UniProtKB/Swiss-Prot;Acc:Q8LFP7]	GO:0016020, GO:0016021, GO:0055085, GO:0005886, GO:0015267, GO:0046685, GO:0080170, GO:0015105, GO:0015700	No
AT4G18950	3.45445	9.14895	242.494	1.1242e-54	NA	AT4g18950/F13C5_120 [Source:UniProtKB/TrEMBL;Acc:Q93Z30]	GO:0010119, GO:0005737, GO:0005524, GO:0016301, GO:0016310, GO:0004672, GO:0006468, GO:0005634, GO:0005829, GO:0005515, GO:0004712, GO:0007229, GO:0004674	No
AT4G19650	-1.78654	2.41411	121.1	3.63267e-28	NA	Mitochondrial transcription termination factor family protein [Source:TAIR;Acc:AT4G19650]	GO:0006355, GO:0003690	No
AT4G19660	1.62075	4.86609	75.212	4.22784e-18	NPR4	NPR1-like protein 4 [Source:TAIR;Acc:AT4G19660]	GO:0080185, GO:2000022, GO:0042802, GO:0009817, GO:0009617, GO:0009816, GO:0009620, GO:0009627, GO:0005634, GO:0006952, GO:0005515, GO:0016567, GO:0050832, GO:0042742, GO:2000031, GO:1901149	No
AT4G19700	2.39288	6.05703	126.75	2.10663e-29	BOI	E3 ubiquitin-protein ligase BOI [Source:UniProtKB/Swiss-Prot;Acc:O81851]	GO:0043069, GO:2000117, GO:0043067, GO:0009739, GO:0004842, GO:0016740, GO:0046872, GO:0005634, GO:0006952, GO:0016567, GO:0042742, GO:0050832, GO:0043161	No
AT4G19880	2.11462	7.98975	86.7769	1.2148e-20	NA	Glutathione S-transferase family protein [Source:UniProtKB/TrEMBL;Acc:F4JU03]	GO:0046686, GO:0016740, GO:0005829, GO:0009507, GO:0004364, GO:0005737, GO:0005515	No
AT4G20270	-1.82722	4.22261	53.5046	2.5799e-13	BAM3	Leucine-rich repeat receptor-like serine/threonine-protein kinase BAM3 [Source:UniProtKB/Swiss-Prot;Acc:O65440]	GO:0048437, GO:0042802, GO:0010075, GO:0009506, GO:0046777, GO:0016740, GO:0005886, GO:0016020, GO:0016021, GO:0000166, GO:0005524, GO:0016301, GO:0016310, GO:0004672, GO:0006468, GO:0004674, GO:0007275, GO:0030154, GO:0005515	No
AT4G20770	-1.66588	1.92009	90.0608	2.30948e-21	PCMP-E35	Pentatricopeptide repeat-containing protein At4g20770 [Source:UniProtKB/Swiss-Prot;Acc:Q9SVH0]	GO:0009451, GO:0005515	No
AT4G20780	2.75185	7.50325	85.4652	2.35815e-20	CML42	Calcium-binding protein CML42 [Source:UniProtKB/Swiss-Prot;Acc:Q9SVG9]	GO:0010091, GO:0046872, GO:0005509, GO:0005515	No
AT4G20830	2.94408	8.36904	158.738	2.13457e-36	NA	Berberine bridge enzyme-like 19 [Source:UniProtKB/Swiss-Prot;Acc:Q9SVG4]	GO:0005773, GO:0009505, GO:0009506, GO:0016491, GO:0055114, GO:0000166, GO:0050660, GO:0005576, GO:0005829, GO:0005739, GO:0005886, GO:0005618, GO:0071949, GO:0048046, GO:0006979, GO:0050832, GO:0016899	No
AT4G20860	3.285	6.22574	23.5407	1.22299e-06	FAD-OXR	Berberine bridge enzyme-like 22 [Source:UniProtKB/Swiss-Prot;Acc:Q9SUC6]	GO:0009505, GO:0009753, GO:0016491, GO:0055114, GO:0000166, GO:0050660, GO:0005576, GO:0005829, GO:0005618, GO:0071949, GO:0010729	No
AT4G21120	2.3066	6.35362	24.9909	5.76006e-07	CAT1	CAT1 [Source:UniProtKB/TrEMBL;Acc:A0A178UYU0]	GO:0015189, GO:0005313, GO:1903401, GO:0016020, GO:0016021, GO:0022857, GO:0055085, GO:0005886, GO:0006865, GO:0015813, GO:0051938	No
AT4G21440	4.67369	3.98892	88.8654	4.22611e-21	ATMYB102	Transcription factor MYB102 [Source:UniProtKB/Swiss-Prot;Acc:Q9LDR8]	GO:0044212, GO:0006970, GO:0003677, GO:0005634, GO:0006952, GO:0003700, GO:0006355, GO:0009651, GO:0009737, GO:0009611, GO:0043565, GO:0030154	No
AT4G21500	1.56573	4.02862	46.9304	7.35525e-12	NA	At4g21500 [Source:UniProtKB/TrEMBL;Acc:O65415]	GO:0008150, GO:0016020, GO:0016021	No
AT4G21534	1.55735	3.9071	76.0704	2.73727e-18	SPHK2	Sphingosine kinase 2 [Source:UniProtKB/Swiss-Prot;Acc:F2Y4A3]	GO:0006665, GO:0017050, GO:0071215, GO:0008481, GO:0009705, GO:0046834, GO:0070300, GO:0016740, GO:0016020, GO:0000166, GO:0005524, GO:0016301, GO:0016310, GO:0009737, GO:0003951, GO:0005773, GO:0005774	No
AT4G21680	-1.75055	4.78633	16.1106	5.9749e-05	NPF7.2	Protein NRT1/ PTR FAMILY 7.2 [Source:UniProtKB/Swiss-Prot;Acc:Q8GXN2]	GO:0015112, GO:0015293, GO:0046686, GO:0005886, GO:0016020, GO:0016021, GO:0022857, GO:0055085, GO:0042128, GO:0010167, GO:0015706	No
AT4G21740	-1.99852	2.71677	53.5062	2.57773e-13	NA	At4g21740 [Source:UniProtKB/TrEMBL;Acc:Q9SVS3]	GO:0008150, GO:0016020, GO:0016021	No
AT4G21870	-1.67528	4.06402	73.6574	9.29227e-18	HSP15.4	15.4 kDa class V heat shock protein [Source:UniProtKB/Swiss-Prot;Acc:O49710]	GO:0000302, GO:0043621, GO:0042542, GO:0005737, GO:0006457, GO:0051082, GO:0009651, GO:0051259, GO:0009408	No
AT4G21990	2.32388	9.16151	128.79	7.54e-30	2003-04-01	5'-adenylylsulfate reductase 3, chloroplastic [Source:UniProtKB/Swiss-Prot;Acc:P92980]	GO:0019344, GO:0051539, GO:0046872, GO:0003824, GO:0016491, GO:0055114, GO:0009507, GO:0009536, GO:0008652, GO:0045454, GO:0005623, GO:0051536, GO:0016671, GO:0019419, GO:0000103, GO:0009973, GO:0033741	No
AT4G22530	2.00862	6.05608	55.1017	1.14452e-13	NA	S-adenosyl-L-methionine-dependent methyltransferases superfamily protein [Source:UniProtKB/TrEMBL;Acc:Q9SUW6]	GO:0005737, GO:0016740, GO:0008168, GO:0032259, GO:0005634, GO:0005829	No
AT4G22590	2.09898	5.77415	61.7489	3.90166e-15	TPPG	Trehalose 6-phosphate phosphatase [Source:UniProtKB/TrEMBL;Acc:A0A178UWC3]	GO:0003824, GO:0005992, GO:0016787, GO:0016311, GO:0004805	No
AT4G23040	1.6038	5.64514	158.303	2.65685e-36	PUX13	Plant UBX domain-containing protein 13 [Source:UniProtKB/Swiss-Prot;Acc:Q9C5G7]	GO:0005829, GO:0005515	No
AT4G23050	2.08761	7.3985	115.39	6.46616e-27	NA	PAS domain-containing protein tyrosine kinase family protein [Source:UniProtKB/TrEMBL;Acc:O82754]	GO:0006355, GO:0005524, GO:0016301, GO:0016310, GO:0004672, GO:0006468, GO:0005829, GO:0004712, GO:0005737	No
AT4G23070	-2.42954	4.47796	58.7436	1.79618e-14	RBL7	Rhomboid-like protein [Source:UniProtKB/TrEMBL;Acc:A0A178UXE9]	GO:0016020, GO:0016021, GO:0006508, GO:0016787, GO:0008233, GO:0004252	No
AT4G23750	-1.67358	5.52321	22.7614	1.83414e-06	CRF2	Ethylene-responsive transcription factor CRF2 [Source:UniProtKB/Swiss-Prot;Acc:Q9SUQ2]	GO:0009736, GO:0042802, GO:0048825, GO:0006355, GO:0003677, GO:0005634, GO:0003700, GO:0043565, GO:0005737, GO:0005515, GO:0048364, GO:0009873, GO:0006351	No
AT4G23810	-2.50447	4.66454	74.821	5.15374e-18	WRKY53	Probable WRKY transcription factor 53 [Source:UniProtKB/Swiss-Prot;Acc:Q9SUP6]	GO:2000022, GO:0010193, GO:0010200, GO:0009751, GO:0009617, GO:0044212, GO:0042542, GO:0009816, GO:0045893, GO:0043565, GO:0006355, GO:0003677, GO:0005634, GO:0006952, GO:0003700, GO:0009507, GO:0005515, GO:0010150, GO:0042742, GO:0031347, GO:0006351	No
AT4G23930	-1.50099	1.345	55.7346	8.29439e-14	NA	Late embryogenesis abundant (LEA) hydroxyproline-rich glycoprotein family [Source:UniProtKB/TrEMBL;Acc:Q9T0A8]	GO:0016020, GO:0016021, GO:0008150	No
AT4G24020	1.8002	6.37951	67.4034	2.21264e-16	NLP7	Protein NLP7 [Source:UniProtKB/Swiss-Prot;Acc:Q84TH9]	GO:0010118, GO:0003677, GO:0005634, GO:0003700, GO:0006355, GO:0009414, GO:0010167, GO:0042128, GO:0006351, GO:0005515	No
AT4G24040	1.75922	2.49592	23.6462	1.15773e-06	TRE1	Trehalase [Source:UniProtKB/Swiss-Prot;Acc:Q9SU50]	GO:0005886, GO:0016020, GO:0016021, GO:0003824, GO:0016787, GO:0016798, GO:0008152, GO:0004555, GO:0005991, GO:0005993	No
AT4G24160	1.78745	8.02267	160.375	9.36728e-37	NA	1-acylglycerol-3-phosphate O-acyltransferase [Source:UniProtKB/Swiss-Prot;Acc:O22975]	GO:0055088, GO:0052689, GO:0016740, GO:0016746, GO:0005737, GO:0006629, GO:0008654, GO:0003841, GO:0016298, GO:0004623, GO:0042171, GO:0055089, GO:0055091, GO:0070328, GO:0016787	No
AT4G24210	-1.50719	3.36125	41.5354	1.15758e-10	GID2	SLY1 [Source:UniProtKB/TrEMBL;Acc:A0A178V5B2]	GO:0009740, GO:0031146, GO:0009845, GO:0019005, GO:0010162, GO:0005634, GO:0005515, GO:0016567, GO:0005737, GO:0004842	No
AT4G24230	1.56737	2.4029	28.3555	1.00962e-07	ACBP3	Acyl-CoA-binding domain 3 [Source:UniProtKB/TrEMBL;Acc:B3H4G6]	GO:0005576, GO:0000062, GO:0008289, GO:0005615, GO:0015908, GO:0001666, GO:0009646, GO:0009617, GO:0042742, GO:0006952, GO:0050832	Yes
AT4G24570	1.92763	7.12974	20.4252	6.20085e-06	PUMP4	DIC2 [Source:UniProtKB/TrEMBL;Acc:A0A178URN9]	GO:1902356, GO:0016020, GO:0016021, GO:0005739, GO:0022857, GO:0055085, GO:0005743, GO:1902358, GO:0015116, GO:0015140, GO:0006839, GO:0005310, GO:0015297, GO:0015117, GO:0015131, GO:0015141, GO:0008272, GO:0015709, GO:0015729, GO:0035435, GO:0071422, GO:0071423	No
AT4G24972	2.40116	4.10207	55.0012	1.20457e-13	TPD1	TPD1 [Source:UniProtKB/TrEMBL;Acc:A0A178V0R1]	GO:0001709, GO:0048653, GO:0005515, GO:0030154	No
AT4G24990	1.72938	5.27034	89.5204	3.03491e-21	MUB3	Membrane-anchored ubiquitin-fold protein [Source:UniProtKB/TrEMBL;Acc:A0A178V221]	GO:0005886, GO:0016020, GO:0005515	No
AT4G25030	2.27944	7.45166	81.2131	2.0264e-19	NA	AT4G25030 protein [Source:UniProtKB/TrEMBL;Acc:Q9SW23]	GO:0016020, GO:0016021, GO:0016301, GO:0016310, GO:0009507, GO:0005515, GO:0012505, GO:0009816	No
AT4G25200	2.26706	3.83728	17.5149	2.85064e-05	HSP23.6	HSP23.6-MITO [Source:UniProtKB/TrEMBL;Acc:A0A178USN5]	GO:0046686, GO:0003674, GO:0005739	No
AT4G25230	1.68388	6.19577	78.5169	7.93166e-19	RIN2	E3 ubiquitin protein ligase RIN2 [Source:UniProtKB/Swiss-Prot;Acc:Q8VYC8]	GO:0034052, GO:0016740, GO:0046872, GO:0016020, GO:0016021, GO:0006952, GO:0005886, GO:0005515, GO:0016567, GO:0004842, GO:0061630, GO:0009626, GO:0051082, GO:0030433, GO:0006511, GO:0036513, GO:0030968, GO:1990381, GO:0030970, GO:0070936	No
AT4G25433	-2.14477	1.58427	41.4919	1.18361e-10	NA	At4g25433 [Source:UniProtKB/TrEMBL;Acc:Q6NLQ4]	NA	No
AT4G25490	-1.9692	2.06262	15.4716	8.37557e-05	DREB1B	DRE/CRT-binding factor 1 [Source:UniProtKB/TrEMBL;Acc:B6DTR3]	GO:0009409, GO:0045893, GO:0006355, GO:0003677, GO:0005634, GO:0003700, GO:0009631, GO:0005515, GO:0006351	No
AT4G25670	2.15579	6.87387	129.935	4.23356e-30	NA	AT4g25670/L73G19_50 [Source:UniProtKB/TrEMBL;Acc:Q94BX3]	NA	No
AT4G25690	1.58507	5.58985	51.142	8.59183e-13	NA	AT4G25690 protein [Source:UniProtKB/TrEMBL;Acc:Q9SZZ7]	NA	No
AT4G26060	2.00565	3.22069	70.04	5.81126e-17	NA	At4g26060 [Source:UniProtKB/TrEMBL;Acc:Q9SZI0]	GO:0016020, GO:0016021, GO:0005840	No
AT4G26150	-1.90154	2.19756	34.3322	4.64627e-09	GATA22	Putative GATA transcription factor 22 [Source:UniProtKB/Swiss-Prot;Acc:Q9SZI6]	GO:0010187, GO:0090693, GO:0043610, GO:0009938, GO:0010151, GO:1902326, GO:0080050, GO:0009736, GO:0009740, GO:0009739, GO:0010114, GO:0009735, GO:0010380, GO:0044212, GO:0043565, GO:0006355, GO:0046872, GO:0003677, GO:0005634, GO:0008270, GO:0003700, GO:0010468, GO:0007623, GO:0009416, GO:0009733, GO:0005515, GO:0009658, GO:0009910, GO:2000028, GO:0010029, GO:0010167	No
AT4G26890	-1.92152	2.19375	43.0647	5.29583e-11	MAPKKK16	Mitogen-activated protein kinase kinase kinase 16 [Source:UniProtKB/TrEMBL;Acc:F4JVS7]	GO:0023014, GO:0031098, GO:0046777, GO:0000166, GO:0005524, GO:0016301, GO:0016310, GO:0004672, GO:0006468, GO:0004674, GO:0005737, GO:0032147	No
AT4G27350	1.94157	5.69758	169.38	1.01057e-38	NA	Membrane lipoprotein lipid attachment site-like protein, putative (DUF1223) [Source:UniProtKB/TrEMBL;Acc:O81838]	GO:0008150	No
AT4G27595	-1.71741	3.75322	64.9089	7.84407e-16	NA	Plant protein of unknown function (DUF827) [Source:TAIR;Acc:AT4G27595]	, GO:0003674, GO:0009507, GO:0009536, GO:0005875, GO:0007131	No
AT4G27652	2.38124	5.29605	43.5879	4.05339e-11	NA	At4g27652 [Source:UniProtKB/TrEMBL;Acc:Q8L9W9]	GO:0008150	No
AT4G27680	1.61178	6.31481	148.576	3.54944e-34	NA	26S proteasome regulatory particle chain RPT6-like protein [Source:UniProtKB/TrEMBL;Acc:Q9T090]	GO:0016020, GO:0016021, GO:0000166, GO:0005524, GO:0016787, GO:0000502	No
AT4G28010	-1.51143	3.25689	77.9555	1.05387e-18	NA	RPF5 [Source:UniProtKB/TrEMBL;Acc:A0A178UVK0]	GO:0005739, GO:0005515	No
AT4G28240	-1.59558	3.46452	36.1491	1.82784e-09	NA	AT4g28240/F26K10_120 [Source:UniProtKB/TrEMBL;Acc:Q94A22]	GO:0008150	No
AT4G28300	1.53315	6.00019	102.593	4.1156e-24	NA	Formin-like protein (DUF1421) [Source:UniProtKB/TrEMBL;Acc:Q8VZR8]	, GO:0008150, GO:0003674, GO:0005886	No
AT4G28350	3.18285	4.4408	46.0136	1.17435e-11	LECRK72	Probable L-type lectin-domain containing receptor kinase VII.2 [Source:UniProtKB/Swiss-Prot;Acc:O49445]	GO:0016740, GO:0005886, GO:0016020, GO:0016021, GO:0000166, GO:0005524, GO:0016301, GO:0016310, GO:0030246, GO:0004672, GO:0006468, GO:0004674	No
AT4G28460	2.1752	2.02293	79.166	5.71058e-19	PIP1	PAMP-induced secreted peptide 1 [Source:UniProtKB/Swiss-Prot;Acc:Q1PE40]	GO:2000280, GO:0005576, GO:0006952, GO:0048046, GO:0005515, GO:0045087	No
AT4G28560	-1.79239	1.40341	37.09	1.128e-09	RIC7	ROP-interactive CRIB motif-containing protein 7 [Source:UniProtKB/TrEMBL;Acc:F4JLB7]	GO:0016324, GO:0009860, GO:0005515, GO:0031225	No
AT4G28690	-1.64782	2.94715	90.9824	1.44954e-21	NA	At4g28690 [Source:UniProtKB/TrEMBL;Acc:Q08AA3]	NA	No
AT4G29140	-1.83649	3.43229	25.7747	3.83681e-07	DTX51	Protein DETOXIFICATION [Source:UniProtKB/TrEMBL;Acc:A0A178UVA9]	GO:0042908, GO:0010015, GO:0031902, GO:0005770, GO:0010252, GO:0010008, GO:0016020, GO:0016021, GO:0055085, GO:0006952, GO:0005768, GO:0015297, GO:0006855, GO:0031348, GO:0046620, GO:0015238, GO:0042910	No
AT4G29905	-2.54552	2.19989	30.9537	2.64264e-08	NA	Putative uncharacterized protein [Source:UniProtKB/TrEMBL;Acc:Q940I1]	GO:0005575	No
AT4G29910	-1.5693	3.06921	35.6676	2.34027e-09	ORC5	origin recognition complex protein 5 [Source:TAIR;Acc:AT4G29910]	GO:0006260, GO:0005634, GO:0000808, GO:0009744, GO:0000166, GO:0005524, GO:0005515, GO:0006270, GO:0003688, GO:0005664	No
AT4G29950	1.50426	6.30794	35.3908	2.69757e-09	NA	Ypt/Rab-GAP domain of gyp1p superfamily protein [Source:UniProtKB/TrEMBL;Acc:Q9SZR5]	, GO:0090630, GO:0017137, GO:0005623, GO:0005096, GO:0006886, GO:0005622	No
AT4G30400	-1.69606	4.2374	35.8339	2.14872e-09	ATL13	RING-H2 finger protein ATL13 [Source:UniProtKB/Swiss-Prot;Acc:Q940Q4]	GO:0080167, GO:0016740, GO:0046872, GO:0016020, GO:0016021, GO:0005886, GO:0016567, GO:0031625	No
AT4G30490	1.65493	5.94729	71.708	2.49516e-17	NA	AFG1-like ATPase family protein [Source:UniProtKB/TrEMBL;Acc:Q8L517]	GO:0009507, GO:0005739, GO:0005524, GO:0005515, GO:0005516, GO:0005737, GO:0016887	No
AT4G30530	1.83581	8.69403	35.0905	3.14736e-09	GGP1	GGP1 [Source:UniProtKB/TrEMBL;Acc:A0A178V143]	GO:0019760, GO:0010120, GO:0016787, GO:0008233, GO:0006508, GO:0005829, GO:0006541, GO:0005886, GO:0005737, GO:0034722, GO:0099503	No
AT4G30850	1.75115	6.69582	58.097	2.49502e-14	HHP2	Heptahelical transmembrane protein 2 [Source:UniProtKB/Swiss-Prot;Acc:Q84N34]	GO:0038023, GO:0016020, GO:0016021, GO:0009744, GO:0009725	No
AT4G31510	1.71875	4.95904	67.7985	1.81089e-16	NA	Major centromere autoantigen B-like protein [Source:UniProtKB/TrEMBL;Acc:Q9SV19]	GO:0008150	No
AT4G31600	-1.55658	3.48708	86.295	1.55001e-20	UTR7	UDP-galactose/UDP-glucose transporter 7 [Source:UniProtKB/Swiss-Prot;Acc:Q94B65]	GO:0015786, GO:0005460, GO:0080147, GO:0048527, GO:0072334, GO:0005459, GO:0008643, GO:0016020, GO:0016021, GO:0005794, GO:0000139, GO:0022857, GO:0015297	No
AT4G31860	2.53924	6.43945	142.517	7.497e-33	NA	Probable protein phosphatase 2C 60 [Source:UniProtKB/Swiss-Prot;Acc:Q9SZ53]	GO:0003824, GO:0043169, GO:0006470, GO:0004722, GO:0046872, GO:0016787, GO:0005886, GO:0004721, GO:0004724	No
AT4G32000	1.54044	2.04873	44.5172	2.52138e-11	NA	Protein kinase superfamily protein [Source:TAIR;Acc:AT4G32000]	GO:0016020, GO:0016021, GO:0000166, GO:0005524, GO:0016301, GO:0016310, GO:0004672, GO:0006468, GO:0004674	No
AT4G32800	-2.19106	4.14308	52.9343	3.44886e-13	ERF043	Ethylene-responsive transcription factor ERF043 [Source:UniProtKB/Swiss-Prot;Acc:Q9M080]	GO:0044212, GO:0006355, GO:0003677, GO:0005634, GO:0003700, GO:0043565, GO:0009873	No
AT4G32880	-2.32196	2.58023	141.535	1.22882e-32	ATHB-8	Homeobox-leucine zipper protein ATHB-8 [Source:UniProtKB/Swiss-Prot;Acc:Q39123]	GO:0010067, GO:0045597, GO:0008284, GO:0010014, GO:0010072, GO:0003677, GO:0005634, GO:0003700, GO:0008289, GO:0006355, GO:0030154, GO:0009733, GO:0010089	No
AT4G08755	1.63942	3.01709	17.8285	2.41729e-05	NA	NA	NA	No
AT4G33160	2.80961	4.23642	64.8127	8.23682e-16	NA	F-box family protein [Source:TAIR;Acc:AT4G33160]	GO:0005515, GO:0031146, GO:0004842, GO:0016567	Yes
AT4G33930	3.37446	3.50203	145.652	1.5469e-33	NA	Cupredoxin superfamily protein [Source:UniProtKB/TrEMBL;Acc:O81761]	GO:0022900, GO:0009055	No
AT4G33980	2.95718	5.27257	280.217	6.7362e-63	NA	BEST Arabidopsis thaliana protein match is: cold regulated gene 27 (TAIR:AT5G42900.2); Ha. [Source:TAIR;Acc:AT4G33980]	GO:0009409, GO:0080167, GO:0042752, GO:0005634, GO:0048573, GO:0009637, GO:0009737, GO:0045892, GO:0010114, GO:2000028, GO:0009646	No
AT4G34131	4.46933	7.37519	108.766	1.8259e-25	UGT73B3	UDP-glycosyltransferase 73B3 [Source:UniProtKB/Swiss-Prot;Acc:Q8W491]	GO:0102425, GO:0102360, GO:0047893, GO:0035251, GO:0051707, GO:0080043, GO:0008194, GO:0080044, GO:0016757, GO:0016740, GO:0016758, GO:0006952, GO:0043231	No
AT4G34135	4.85239	6.2468	105.195	1.10707e-24	UGT73B2	UDP-glucosyl transferase 73B2 [Source:UniProtKB/Swiss-Prot;Acc:Q94C57]	GO:0016740, GO:0033836, GO:0047893, GO:0035251, GO:0051707, GO:0080043, GO:0008194, GO:0080044, GO:0016757, GO:0016758, GO:0043231, GO:0009813, GO:0051555	No
AT4G34180	1.67217	7.93487	56.4296	5.82463e-14	CYCLASE1	Cyclase-like protein 1 [Source:UniProtKB/Swiss-Prot;Acc:Q93V74]	GO:0043069, GO:0005576, GO:0006952, GO:0005886, GO:0005783, GO:0005618, GO:0005794, GO:0004061, GO:0019441, GO:0009651, GO:0099503	No
AT4G34419	-2.31413	1.20777	57.115	4.11061e-14	NA	Uncharacterized protein At4g34420 [Source:UniProtKB/TrEMBL;Acc:Q67YQ7]	NA	No
AT4G34420	-2.14214	3.34747	43.498	4.24391e-11	NA	P-loop containing nucleoside triphosphate hydrolases superfamily protein [Source:UniProtKB/TrEMBL;Acc:F4JKP9]	GO:0016020, GO:0016021, GO:0016787, GO:0005794	No
AT4G34460	1.84514	7.31722	135.666	2.36032e-31	GB1	ELK4 [Source:UniProtKB/TrEMBL;Acc:A0A178V0Y1]	GO:0007165, GO:0005515, GO:0010118, GO:0072593, GO:1905392, GO:0030968, GO:0009788, GO:0009867, GO:0009723, GO:0010154, GO:0048527, GO:2000280, GO:0009817, GO:0009845, GO:0005886, GO:0016020, GO:0005634, GO:0006952, GO:0005737, GO:0048364, GO:0005783, GO:0080008, GO:0003924, GO:0050832, GO:0009738, GO:0005834, GO:0009991, GO:0007186	No
AT4G34590	-1.51256	3.56559	35.5435	2.49422e-09	BZIP11	bZIP transcription factor 11 [Source:UniProtKB/Swiss-Prot;Acc:O65683]	GO:0044212, GO:0017148, GO:0006355, GO:0003677, GO:0005634, GO:0003700, GO:0005515, GO:0043565, GO:0045893, GO:0046982, GO:0009744, GO:0080149	No
AT4G34790	-3.64759	2.82671	88.347	5.49242e-21	NA	At4g34790 [Source:UniProtKB/TrEMBL;Acc:Q9SW55]	GO:0003674, GO:0009733	No
AT4G34800	-2.22869	3.54822	32.8806	9.79978e-09	NA	SAUR-like auxin-responsive protein family [Source:UniProtKB/TrEMBL;Acc:Q9SW54]	GO:0003674, GO:0009733	No
AT4G34810	-2.31766	2.87118	41.2336	1.35083e-10	NA	SAUR-like auxin-responsive protein family [Source:TAIR;Acc:AT4G34810]	GO:0003674, GO:0009733	No
AT4G34950	-1.9887	1.37143	42.7069	6.35878e-11	NA	Major facilitator superfamily protein [Source:UniProtKB/TrEMBL;Acc:Q9SW40]	GO:0016020, GO:0016021, GO:0005886	No
AT4G34990	2.41862	3.77706	44.1924	2.97642e-11	MYB32	Transcription factor MYB32 [Source:UniProtKB/Swiss-Prot;Acc:O49608]	GO:0009723, GO:0009751, GO:0044212, GO:0046686, GO:0009753, GO:0003677, GO:0005634, GO:0003700, GO:0006355, GO:0009651, GO:0009737, GO:0005515, GO:0043565, GO:0030154	No
AT4G35070	2.39311	4.493	120.392	5.19094e-28	NA	At4g35070 [Source:UniProtKB/TrEMBL;Acc:Q66GR4]	, GO:0004842, GO:0016567	No
AT4G35110	1.58855	6.80568	38.8644	4.54285e-10	NA	Phospholipase-like protein (PEARLI 4) family protein [Source:UniProtKB/TrEMBL;Acc:A8MQE1]	GO:0003682, GO:0010468, GO:1990414, GO:1905406, GO:0090694, GO:0071733, GO:0071169, GO:0070550, GO:0034087, GO:0000790, GO:0080167, GO:0005634, GO:0007064, GO:0000785, GO:0000228, GO:0007076, GO:0006302	No
AT4G35180	3.31841	3.47844	53.5703	2.49502e-13	LHT7	Lysine histidine transporter-like 7 [Source:UniProtKB/Swiss-Prot;Acc:Q84WE9]	GO:0016020, GO:0016021, GO:0015171, GO:0005886, GO:0003333, GO:0006865	Yes
AT4G35480	1.69221	5.06619	75.351	3.94041e-18	ATL45	RHA3B [Source:UniProtKB/TrEMBL;Acc:A0A178UXS9]	GO:0010200, GO:0016740, GO:0046872, GO:0016020, GO:0016021, GO:0006952, GO:0016567	No
AT4G35590	1.84221	1.77991	43.4047	4.45112e-11	RKD5	Protein RKD5 [Source:UniProtKB/Swiss-Prot;Acc:O81791]	GO:0003677, GO:0006355, GO:0005634, GO:0006351, GO:0003700	No
AT4G35600	2.30224	5.48765	57.0796	4.18524e-14	CONNEXIN 32	Protein kinase superfamily protein [Source:UniProtKB/TrEMBL;Acc:F4JN38]	GO:0000166, GO:0005524, GO:0016301, GO:0016310, GO:0004672, GO:0006468, GO:0004674, GO:0005886, GO:0005515, GO:0009838, GO:0016740, GO:0016020, GO:0005634, GO:0060862	No
AT4G35860	1.64099	5.70028	116.057	4.61809e-27	RABB1B	Ras-related protein RABB1b [Source:UniProtKB/Swiss-Prot;Acc:Q38922]	GO:0003924, GO:0005525, GO:0032482, GO:0005886, GO:0016020, GO:0000166, GO:0009507, GO:0015031, GO:0006886, GO:0005794	No
AT4G36000	-2.00526	0.995447	52.3133	4.73168e-13	NA	Pathogenesis-related thaumatin superfamily protein [Source:UniProtKB/TrEMBL;Acc:F4JNX4]	GO:0006952, GO:0005576	No
AT4G36010	1.97464	8.36224	200.073	2.01346e-45	NA	Pathogenesis-related thaumatin superfamily protein [Source:UniProtKB/TrEMBL;Acc:O65638]	GO:0031225, GO:0006952, GO:0005576	No
AT4G36040	2.65467	7.00218	121.847	2.49313e-28	ATJ11	At4g36040 [Source:UniProtKB/TrEMBL;Acc:Q1H544]	GO:0009570, GO:0009507, GO:0009536, GO:0005634	No
AT4G36500	1.73753	7.75731	71.8994	2.26451e-17	NA	Uncharacterized protein At4g36500 [Source:UniProtKB/TrEMBL;Acc:O23231]	GO:0008150	No
AT4G36648	2.57322	8.22175	147.558	5.92729e-34	NA	other RNA [Source:TAIR;Acc:AT4G36648]	NA	No
AT4G36950	5.26591	4.72623	88.9552	4.03852e-21	MAPKKK21	Mitogen-activated protein kinase kinase kinase 21 [Source:UniProtKB/TrEMBL;Acc:Q6K1M3]	GO:0023014, GO:0031098, GO:0000166, GO:0005524, GO:0016301, GO:0016310, GO:0004672, GO:0006468, GO:0008081, GO:0006629, GO:0004674, GO:0005737, GO:0032147	No
AT4G36990	4.33157	7.92897	220.406	7.37658e-50	HSFB1	Heat stress transcription factor B-1 [Source:UniProtKB/Swiss-Prot;Acc:Q96320]	GO:0061408, GO:0034605, GO:0000978, GO:0043565, GO:0006355, GO:0003677, GO:0005634, GO:0003700, GO:0045892, GO:0009408	No
AT4G37030	4.69137	3.99705	117.871	1.85033e-27	NA	Membrane protein [Source:UniProtKB/TrEMBL;Acc:Q58FU6]	GO:0008150, GO:0016020, GO:0016021	No
AT4G37370	3.20601	7.31699	164.291	1.30656e-37	CYP81D8	Cytochrome P450, family 81, subfamily D, polypeptide 8 [Source:UniProtKB/TrEMBL;Acc:Q9SZT7]	GO:0042343, GO:0080167, GO:0046872, GO:0016020, GO:0016021, GO:0004497, GO:0016491, GO:0055114, GO:0005506, GO:0016705, GO:0020037, GO:0005886, GO:0005783, GO:0016709	No
AT4G37390	6.43081	5.73498	192.841	7.62593e-44	YDK1	Auxin-responsive GH3 family protein [Source:TAIR;Acc:AT4G37390]	GO:0016874, GO:0010252, GO:0009733, GO:0005737, GO:0010279, GO:0016881	No
AT4G37650	-1.76006	2.83485	35.4588	2.60507e-09	SHR	SHR [Source:UniProtKB/TrEMBL;Acc:A0A178UYJ6]	GO:0055072, GO:0005769, GO:0005770, GO:0043565, GO:0005634, GO:0003700, GO:0005737, GO:0005515, GO:0005768, GO:0006355, GO:0007275, GO:0048366, GO:0008356, GO:0009956, GO:0055037, GO:0032350, GO:0045930	No
AT4G37890	-1.83377	1.43383	29.5945	5.32553e-08	EDA40	Probable E3 ubiquitin-protein ligase EDA40 [Source:UniProtKB/Swiss-Prot;Acc:F4JSV3]	, GO:0010197, GO:0009506, GO:0016740, GO:0046872, GO:0005886	Yes
AT4G38620	3.36929	5.21234	107.719	3.09776e-25	MYB4	Transcription repressor MYB4 [Source:UniProtKB/Swiss-Prot;Acc:Q9SZP1]	GO:2000762, GO:0009751, GO:0044212, GO:0009753, GO:0003677, GO:0005634, GO:0003700, GO:0045892, GO:0010224, GO:0005515, GO:0043565, GO:0030154, GO:1903086	No
AT4G38940	1.58603	3.98763	121.41	3.108e-28	NA	F-box/kelch-repeat protein At4g38940 [Source:UniProtKB/Swiss-Prot;Acc:Q9SVJ9]	GO:0005634, GO:0016567, GO:0005515	No
AT4G39500	-1.95771	3.33375	52.9842	3.36243e-13	CYP96A11	cytochrome P450, family 96, subfamily A, polypeptide 11 [Source:TAIR;Acc:AT4G39500]	GO:0046872, GO:0016020, GO:0016021, GO:0004497, GO:0016491, GO:0055114, GO:0005506, GO:0016705, GO:0020037	No
AT4G39670	4.77864	5.53185	165.922	5.75439e-38	NA	ACD11 homolog protein [Source:UniProtKB/Swiss-Prot;Acc:Q8L7U7]	GO:1902387, GO:1902388, GO:0035627, GO:0005737, GO:0120009, GO:0005634, GO:0120013, GO:0005829, GO:0008289, GO:0006869, GO:0016020, GO:1902389	No
AT4G39830	1.54601	4.85392	50.533	1.17178e-12	NA	At4g39830 [Source:UniProtKB/TrEMBL;Acc:O65670]	GO:0016722, GO:0046872, GO:0016491, GO:0055114, GO:0005507, GO:0005576, GO:1900367	No
AT4G39890	1.64888	5.98354	116.323	4.03943e-27	RABH1C	RABH1c [Source:UniProtKB/TrEMBL;Acc:A0A178V1R4]	GO:0032482, GO:0016020, GO:0005794, GO:0000139, GO:0000166, GO:0003924, GO:0005525, GO:0005886, GO:0005737, GO:0015031, GO:0016192, GO:0005515, GO:0005829, GO:0006886, GO:0042147, GO:0006891, GO:0006890	No
AT5G01100	3.49729	5.34517	88.9056	4.14104e-21	FRB1	FRB1 [Source:UniProtKB/TrEMBL;Acc:A0A178U817]	GO:0006004, GO:0071555, GO:0016757, GO:0016740, GO:0016020, GO:0016021, GO:0005794, GO:0000139, GO:0005975, GO:0005737, GO:0007155, GO:0080157, GO:0006486	No
AT5G01110	-2.09568	1.96744	97.0439	6.78075e-23	NA	Tetratricopeptide repeat (TPR)-like superfamily protein [Source:TAIR;Acc:AT5G01110]	GO:0005515, GO:0005739	No
AT5G01335	-1.57944	2.75014	18.9624	1.33318e-05	NA	NA	NA	No
AT5G01340	2.08874	6.30297	86.2771	1.56412e-20	SFC1	Mitochondrial succinate-fumarate transporter 1 [Source:UniProtKB/Swiss-Prot;Acc:Q9M038]	GO:0016020, GO:0016021, GO:0005739, GO:0005743, GO:0015141, GO:0015741, GO:0015744, GO:0071422	No
AT5G01380	3.52317	5.96539	82.5028	1.05523e-19	GT-3A	Trihelix transcription factor GT-3a [Source:UniProtKB/Swiss-Prot;Acc:Q9SDW0]	GO:0042802, GO:0043565, GO:0006355, GO:0003677, GO:0005634, GO:0003700, GO:0005515	No
AT5G01750	1.90613	6.34739	80.3537	3.13038e-19	NA	Protein LURP-one-related 15 [Source:UniProtKB/Swiss-Prot;Acc:Q9LZX1]	, GO:0005829, GO:0005886, GO:0019904, GO:0009507	No
AT5G01760	1.53716	4.35387	19.887	8.2159e-06	TOL7	TOM1-like protein 7 [Source:UniProtKB/Swiss-Prot;Acc:F4KAU9]	GO:0016020, GO:0006886, GO:0005623, GO:0015031, GO:0005622	No
AT5G01820	1.936	5.28787	73.025	1.28017e-17	CIPK14	CBL-interacting serine/threonine-protein kinase 14 [Source:UniProtKB/Swiss-Prot;Acc:Q9LZW4]	GO:0009749, GO:0019900, GO:0005773, GO:0009506, GO:0009409, GO:0016740, GO:0000166, GO:0005524, GO:0005634, GO:0007165, GO:0016301, GO:0016310, GO:0004672, GO:0006468, GO:0009651, GO:0009737, GO:0006979, GO:0004674, GO:0005737, GO:0005515, GO:0009408, GO:0009414	No
AT5G01830	1.52857	4.68136	45.5528	1.48578e-11	PUB16	RING-type E3 ubiquitin transferase [Source:UniProtKB/TrEMBL;Acc:A0A178UNI7]	GO:0010200, GO:0016740, GO:0004842, GO:0016567, GO:0005737, GO:0005634, GO:0005515	No
AT5G02020	1.99835	5.13925	27.0399	1.99301e-07	SIS	AT5g02020/T7H20_70 [Source:UniProtKB/TrEMBL;Acc:Q9LZM9]	GO:0016874, GO:0009651	No
AT5G02190	-1.80947	2.17605	47.7932	4.73639e-12	PCS1	Aspartic proteinase PCS1 [Source:UniProtKB/Swiss-Prot;Acc:Q9LZL3]	GO:0012501, GO:0006508, GO:0016787, GO:0004190, GO:0008233, GO:0005783, GO:0030163	No
AT5G02200	-1.63373	3.26419	46.6048	8.68468e-12	FHL	Protein FAR-RED-ELONGATED HYPOCOTYL 1-LIKE [Source:UniProtKB/Swiss-Prot;Acc:A8MR65]	GO:0009639, GO:0031048, GO:0051457, GO:0010218, GO:0009637, GO:0016607, GO:0005634, GO:0005737, GO:0005515, GO:0042803, GO:0045893, GO:0009416	No
AT5G02320	1.88422	3.72519	76.2013	2.56172e-18	MYB3R5	Transcription factor MYB3R-5 [Source:UniProtKB/Swiss-Prot;Acc:Q6R032]	GO:0009723, GO:0008285, GO:0009751, GO:0003677, GO:0005634, GO:0003700, GO:0043565, GO:0045892	No
AT5G02580	-1.62629	3.31764	33.3396	7.73888e-09	NA	Argininosuccinate lyase [Source:UniProtKB/TrEMBL;Acc:Q84TG0]	GO:0016829	No
AT5G02750	-1.85676	1.31344	29.1128	6.82854e-08	SGR9	E3 ubiquitin-protein ligase SGR9, amyloplastic [Source:UniProtKB/Swiss-Prot;Acc:Q8GXF8]	GO:0009501, GO:0009630, GO:0016740, GO:0046872, GO:0009536, GO:0016567, GO:0004842, GO:0005737, GO:0061630	No
AT5G02890	-1.51151	2.43985	49.9354	1.58891e-12	NA	At5g02890 [Source:UniProtKB/TrEMBL;Acc:Q9LYZ6]	GO:0010025, GO:0005575, GO:0016740, GO:0016747, GO:0042759	No
AT5G03030	2.52458	6.19351	126.831	2.02277e-29	NA	Chaperone DnaJ-domain superfamily protein [Source:TAIR;Acc:AT5G03030]	GO:0001405, GO:0032781, GO:0016020, GO:0016021, GO:0005739, GO:0005743, GO:0030150, GO:0001671	No
AT5G03210	5.03418	6.03982	596.409	1.01111e-131	NA	Arabidopsis thaliana genomic DNA, chromosome 5, P1 clone:MOK16 [Source:UniProtKB/TrEMBL;Acc:Q9FYM8]	GO:0016874, GO:0051607, GO:0005634, GO:0005829	No
AT5G03240	3.81867	10.4259	333.051	2.08084e-74	UBQ3	Ubiquitin 4 [Source:UniProtKB/TrEMBL;Acc:A0A1P8BGQ7]	GO:0031386, GO:0019941, GO:0005773, GO:0005634, GO:0005886, GO:0005737, GO:0006511, GO:0010224, GO:0031625, GO:0016567, GO:0005515	No
AT5G03355	-2.78471	2.1491	43.5709	4.08875e-11	NA	Cysteine/histidine-rich C1 domain protein [Source:UniProtKB/TrEMBL;Acc:Q9LZF4]	NA	No
AT5G03380	2.68301	8.21594	154.714	1.61677e-35	HIPP06	Heavy metal-associated isoprenylated plant protein 6 [Source:UniProtKB/Swiss-Prot;Acc:Q9LZF1]	GO:0046872, GO:0030001, GO:0005886, GO:0016020	No
AT5G03610	3.3395	7.72873	54.1811	1.82841e-13	NA	GDSL esterase/lipase At5g03610 [Source:UniProtKB/Swiss-Prot;Acc:Q9LZS7]	GO:0016787, GO:0005576, GO:0016788, GO:0006629, GO:0016042	No
AT5G03630	3.25577	9.53619	94.4965	2.45522e-22	MDAR2	Monodehydroascorbate reductase 2 [Source:UniProtKB/Swiss-Prot;Acc:Q93WJ8]	GO:0016656, GO:0010043, GO:0046686, GO:0009570, GO:0016491, GO:0055114, GO:0050660, GO:0005829, GO:0005886, GO:0005737, GO:0009651	No
AT5G03990	2.16175	3.73276	158.922	1.94653e-36	NA	FK506-binding-like protein [Source:UniProtKB/TrEMBL;Acc:Q93XY4]	, GO:0008150	No
AT5G04170	1.52	5.95266	68.7373	1.12491e-16	CML50	Probable calcium-binding protein CML50 [Source:UniProtKB/Swiss-Prot;Acc:Q9FYE4]	GO:0046872, GO:0016020, GO:0016021, GO:0005509	Yes
AT5G04340	2.05222	6.44302	68.8981	1.03687e-16	ZAT6	Zinc finger protein ZAT6 [Source:UniProtKB/Swiss-Prot;Acc:O22533]	GO:0055062, GO:0010200, GO:2000280, GO:0044212, GO:0000978, GO:0003676, GO:0046872, GO:0005634, GO:0003700, GO:0006355	No
AT5G04470	-1.73772	0.737643	30.4245	3.47117e-08	SIM	Cyclin-dependent protein kinase inhibitor SIM [Source:UniProtKB/Swiss-Prot;Acc:Q9LZ78]	GO:0010026, GO:0032875, GO:0045786, GO:0045839, GO:0005634, GO:0005515, GO:0007049, GO:0004860, GO:0004861, GO:0045736, GO:0042023	Yes
AT5G05220	4.80541	6.91761	277.27	2.95531e-62	NA	AT5g05220/K18I23_2 [Source:UniProtKB/TrEMBL;Acc:Q940U2]	GO:0008150, GO:0009507	Yes
AT5G05410	2.18961	7.61895	76.7307	1.95929e-18	DREB2A	Dehydration-responsive element-binding protein 2A [Source:UniProtKB/Swiss-Prot;Acc:O82132]	GO:0010286, GO:0044212, GO:0042542, GO:0006355, GO:0003677, GO:0005634, GO:0003700, GO:0043565, GO:0005515, GO:0009414, GO:0009408, GO:0010224, GO:0045893, GO:0006351	No
AT5G05600	1.55875	5.39559	18.6398	1.57891e-05	NA	Probable 2-oxoglutarate-dependent dioxygenase At5g05600 [Source:UniProtKB/Swiss-Prot;Acc:Q9FFF6]	GO:2000022, GO:0009813, GO:0051213, GO:0080167, GO:0046872, GO:0016491, GO:0055114, GO:0005829, GO:0120091, GO:0097237	No
AT5G05850	3.85404	3.70054	125.02	5.03849e-29	PIRL1	Plant intracellular Ras-group-related LRR protein 1 [Source:UniProtKB/Swiss-Prot;Acc:Q9FFJ3]	GO:0055046, GO:0009555, GO:0005515	No
AT5G05890	-1.71825	3.55554	46.5278	9.03284e-12	UGT76C5	Glycosyltransferase (Fragment) [Source:UniProtKB/TrEMBL;Acc:W8PV16]	GO:0080043, GO:0008194, GO:0080044, GO:0016757, GO:0016740, GO:0016758, GO:0005829, GO:0043231, GO:0050139	No
AT5G07200	-2.50106	2.91324	55.5797	8.97476e-14	GA20OX3	Gibberellin 20 oxidase 3 [Source:UniProtKB/Swiss-Prot;Acc:Q39112]	GO:0045544, GO:0009826, GO:0009686, GO:0051213, GO:0046872, GO:0016491, GO:0055114, GO:0009908	No
AT5G07440	3.12083	9.44771	94.2491	2.78218e-22	GDH2	Glutamate dehydrogenase [Source:UniProtKB/TrEMBL;Acc:A0A178UEW8]	GO:0004353, GO:0046686, GO:0016491, GO:0055114, GO:0000166, GO:0005739, GO:0006520, GO:0005886, GO:0005507, GO:0005774, GO:0016639, GO:0008270, GO:0050897, GO:0005524, GO:0004352, GO:0009651	No
AT5G07580	-2.91545	3.46737	78.8443	6.7202e-19	ERF106	Ethylene-responsive transcription factor ERF106 [Source:UniProtKB/Swiss-Prot;Acc:Q9LY05]	GO:0006355, GO:0003677, GO:0005634, GO:0003700, GO:0009873	No
AT5G07860	3.22786	4.86794	285.319	5.20531e-64	NA	HXXXD-type acyl-transferase family protein [Source:UniProtKB/TrEMBL;Acc:Q9SD98]	GO:0016740, GO:0016747	No
AT5G07870	2.83969	6.26092	166.559	4.17639e-38	NA	HXXXD-type acyl-transferase family protein [Source:UniProtKB/TrEMBL;Acc:Q9SD97]	GO:0016740, GO:0016747	No
AT5G07900	-1.6339	2.69974	33.5156	7.06943e-09	NA	Mitochondrial transcription termination factor family protein [Source:UniProtKB/TrEMBL;Acc:Q9SD94]	GO:0006355, GO:0003690, GO:0009507, GO:0032502, GO:0016020, GO:0009658	No
AT5G08020	-1.51538	3.24009	41.2407	1.34592e-10	RPA1B	Replication protein A 70 kDa DNA-binding subunit B [Source:UniProtKB/Swiss-Prot;Acc:Q9SD82]	GO:0005662, GO:0006268, GO:0007004, GO:0006260, GO:0003676, GO:0003677, GO:0046872, GO:0005634, GO:0006281, GO:0006310, GO:0006974, GO:0010224, GO:0003697, GO:0006261, GO:0043565, GO:0000724, GO:0051321, GO:0000784, GO:0003684, GO:0006289, GO:0043047, GO:0000723	No
AT5G08240	1.78429	3.9079	45.7332	1.35504e-11	NA	At5g08240 [Source:UniProtKB/TrEMBL;Acc:Q9LEY3]	GO:0008150, GO:0016020, GO:0016021	No
AT5G08790	2.53674	9.32464	207.044	6.06491e-47	NAC081	Protein ATAF2 [Source:UniProtKB/Swiss-Prot;Acc:Q9C598]	GO:0008361, GO:0016032, GO:0043424, GO:0009751, GO:0009753, GO:0009620, GO:0006355, GO:0003677, GO:0005634, GO:0005515, GO:0045893, GO:0009416, GO:0009611, GO:0009744, GO:0009793, GO:0045892, GO:0010150, GO:0010099	No
AT5G09460	-1.58917	4.59748	63.8568	1.33797e-15	BHLH143	Transcription factor bHLH143 [Source:UniProtKB/Swiss-Prot;Acc:Q9FY69]	GO:0003677, GO:0005634, GO:0046983, GO:0003700, GO:0006355, GO:0005515	No
AT5G10100	-1.77729	1.25629	27.8807	1.29032e-07	TPPI	Trehalose 6-phosphate phosphatase [Source:UniProtKB/TrEMBL;Acc:A0A178UDH6]	GO:0003824, GO:0005992, GO:0016787, GO:0016311, GO:0004805	No
AT5G10820	1.66818	6.09677	68.7813	1.10013e-16	NA	Probable folate-biopterin transporter 6 [Source:UniProtKB/Swiss-Prot;Acc:Q9LEV7]	GO:0016020, GO:0016021	No
AT5G10830	3.03338	7.14064	51.7542	6.29017e-13	NA	At5g10830 [Source:UniProtKB/TrEMBL;Acc:Q9LEV6]	GO:0016740, GO:0008168, GO:0032259	No
AT5G11140	2.35094	4.34819	114.121	1.2259e-26	NA	Phospholipase-like protein (PEARLI 4) family protein [Source:UniProtKB/TrEMBL;Acc:Q9LFP2]	GO:0005575, GO:0003682, GO:0010468	No
AT5G11670	3.33254	10.9761	100.684	1.07911e-23	NADP-ME2	NADP-dependent malic enzyme 2 [Source:UniProtKB/Swiss-Prot;Acc:Q9LYG3]	GO:0004473, GO:0008948, GO:0009051, GO:0009506, GO:0046686, GO:0004470, GO:0046872, GO:0016491, GO:0055114, GO:0005829, GO:0009507, GO:0005886, GO:0005737, GO:0005774, GO:0004471, GO:0051287, GO:0048046, GO:0005618, GO:0006090, GO:0006108, GO:0051260, GO:0016020	No
AT5G12010	1.78057	7.78302	39.5639	3.17498e-10	NA	AT5g12010/F14F18_180 [Source:UniProtKB/TrEMBL;Acc:Q9LYH2]	GO:0009507, GO:0005886, GO:0005774, GO:0016020	No
AT5G12020	4.16107	5.19346	32.403	1.25292e-08	HSP17.6	17.6 kDa class II heat shock protein [Source:UniProtKB/Swiss-Prot;Acc:P29830]	GO:0000302, GO:0043621, GO:0042542, GO:0005737, GO:0009408, GO:0006457, GO:0051082, GO:0009651, GO:0051259	No
AT5G12030	2.79204	5.67867	15.0035	0.000107312	HSP17.7	17.7 kDa class II heat shock protein [Source:UniProtKB/Swiss-Prot;Acc:O81822]	GO:0006972, GO:0000302, GO:0043621, GO:0042542, GO:0005829, GO:0005737, GO:0006457, GO:0051082, GO:0009651, GO:0051259, GO:0009408, GO:0009644	No
AT5G12930	1.63338	3.51901	23.9735	9.76686e-07	NA	At5g12930 [Source:UniProtKB/TrEMBL;Acc:Q9LXU6]	GO:0008150, GO:0003674	No
AT5G13160	1.54663	6.16434	105.509	9.44613e-25	PBS1	PBS1 [Source:UniProtKB/TrEMBL;Acc:A0A384K8Z2]	GO:0002221, GO:0004675, GO:0009816, GO:0046777, GO:0007178, GO:0016740, GO:0005886, GO:0016020, GO:0000166, GO:0005524, GO:0016301, GO:0016310, GO:0004672, GO:0006468, GO:0006952, GO:0004674, GO:0005515, GO:0042742, GO:0045087	Yes
AT5G13220	1.63713	4.12942	19.155	1.20524e-05	JAZ10	jasmonate-zim-domain protein 10 [Source:TAIR;Acc:AT5G13220]	, GO:2000022, GO:0009753, GO:0005634, GO:0006952, GO:0005515, GO:0009611, GO:0042803, GO:0031347, GO:0010112	No
AT5G13310	1.58872	4.70103	159.481	1.46873e-36	NA	Uncharacterized protein At5g13310 [Source:UniProtKB/TrEMBL;Acc:Q9LYU5]	GO:0008150	No
AT5G13750	3.49616	6.23705	155.527	1.0742e-35	ZIFL1	ZIFL1 [Source:UniProtKB/TrEMBL;Acc:A0A178UFA6]	GO:0055085, GO:0016021, GO:0005215, GO:0090333, GO:0010540, GO:0009705, GO:0080167, GO:0009630, GO:0005886, GO:0016020, GO:0022857, GO:0005887, GO:0071805, GO:0048364, GO:0009414, GO:0098656, GO:0005773, GO:0005774, GO:0022821	No
AT5G13930	-1.74189	7.77693	14.4661	0.000142701	CHS	Chalcone synthase family protein [Source:UniProtKB/TrEMBL;Acc:Q460R0]	GO:0009629, GO:0031540, GO:0009813, GO:0009926, GO:0009705, GO:0009753, GO:0016740, GO:0003824, GO:0009058, GO:0016746, GO:0016747, GO:0005634, GO:0005515, GO:0005783, GO:0006979, GO:0009733, GO:0010224, GO:0009611, GO:0016210	No
AT5G14350	-1.92461	1.3034	69.7962	6.57593e-17	NA	Pentatricopeptide repeat (PPR) superfamily protein [Source:UniProtKB/TrEMBL;Acc:F4K6R8]	GO:0008150, GO:0003674, GO:0005739, GO:0005515	No
AT5G14770	-1.67012	3.18183	97.5628	5.21751e-23	NA	Pentatricopeptide repeat-containing protein At5g14770, mitochondrial [Source:UniProtKB/Swiss-Prot;Acc:Q9LER0]	GO:0005739, GO:0005515	No
AT5G15010	-1.8068	2.75406	46.5912	8.74509e-12	NA	Pentatricopeptide repeat-containing protein At5g15010, mitochondrial [Source:UniProtKB/Swiss-Prot;Acc:Q9LFQ4]	GO:0003674, GO:0005739, GO:0005515	No
AT5G15280	-1.64585	3.52427	50.2002	1.38832e-12	NA	Pentatricopeptide repeat-containing protein At5g15280, mitochondrial [Source:UniProtKB/Swiss-Prot;Acc:Q9LXF4]	GO:0005739, GO:0005515	No
AT5G15940	1.54208	2.50022	22.7212	1.87288e-06	NA	NAD(P)-binding Rossmann-fold superfamily protein [Source:TAIR;Acc:AT5G15940]	NA	No
AT5G16000	-1.50421	3.90906	56.3977	5.92008e-14	NIK1	Protein NSP-INTERACTING KINASE 1 [Source:UniProtKB/Swiss-Prot;Acc:Q9LFS4]	GO:0034504, GO:0016032, GO:0005654, GO:0042802, GO:0051607, GO:0004675, GO:0046777, GO:0007178, GO:0016740, GO:0005886, GO:0016020, GO:0016021, GO:0000166, GO:0005524, GO:0016301, GO:0016310, GO:0004672, GO:0006468, GO:0006952, GO:0004674, GO:0005515, GO:0040015, GO:0005737	No
AT5G16010	3.78396	7.63661	126.073	2.96412e-29	NA	3-oxo-5-alpha-steroid 4-dehydrogenase family protein [Source:UniProtKB/TrEMBL;Acc:Q9LFS3]	GO:0009941, GO:0016020, GO:0016021, GO:0016627, GO:0055114, GO:0006629, GO:0009507, GO:0009536, GO:0016491	No
AT5G16110	1.72198	6.38805	90.1403	2.21854e-21	NA	Uncharacterized protein T21H19_30 [Source:UniProtKB/TrEMBL;Acc:Q9LF17]	GO:0008150	No
AT5G02575	-2.41427	1.98144	28.8592	7.78369e-08	NA	NA	NA	No
AT5G16720	-1.80367	1.53864	60.4423	7.57688e-15	MYOB3	Myosin-binding protein 3 [Source:UniProtKB/Swiss-Prot;Acc:Q0WNW4]	GO:0017022, GO:0016020, GO:0016021	No
AT5G16960	3.48587	4.18455	72.4193	1.74003e-17	NA	Quinone oxidoreductase-like protein [Source:UniProtKB/TrEMBL;Acc:Q9LFK5]	GO:0055114, GO:0016491, GO:0009536	No
AT5G16970	3.43681	9.3926	174.129	9.27785e-40	AER	NADPH-dependent oxidoreductase 2-alkenal reductase [Source:UniProtKB/Swiss-Prot;Acc:Q39172]	GO:0032440, GO:0005654, GO:0046686, GO:0016491, GO:0055114, GO:0005634, GO:0005829, GO:0009536, GO:0005737, GO:0006979	No
AT5G16980	3.6669	6.14614	150.169	1.59194e-34	NA	Zinc-binding dehydrogenase family protein [Source:UniProtKB/TrEMBL;Acc:F4KFK3]	GO:0055114, GO:0016491, GO:0009536	No
AT5G17000	2.8985	6.17422	109.859	1.05218e-25	NA	AT5g16970/F2K13_120 [Source:UniProtKB/TrEMBL;Acc:Q93Z72]	GO:0055114, GO:0016491, GO:0009536	No
AT5G17300	1.92317	2.3103	50.689	1.08224e-12	RVE1	Protein REVEILLE 1 [Source:UniProtKB/Swiss-Prot;Acc:F4KGY6]	GO:0003677, GO:0009734, GO:0005634, GO:0003700, GO:0006355, GO:0007623, GO:0048511, GO:0010600	No
AT5G17380	1.67696	7.09743	73.6641	9.26098e-18	HACL	2-hydroxyacyl-CoA lyase [Source:UniProtKB/Swiss-Prot;Acc:Q9LF46]	GO:0001561, GO:0046872, GO:0003824, GO:0016829, GO:0000287, GO:0005829, GO:0009536, GO:0030976, GO:0016831, GO:0005777, GO:0016830	No
AT5G17810	-2.2351	5.3739	33.6023	6.76144e-09	WOX12	WUSCHEL-related homeobox 12 [Source:UniProtKB/Swiss-Prot;Acc:Q8GY25]	GO:0003677, GO:0005634, GO:0003700, GO:0006355, GO:0007275, GO:0048830	Yes
AT5G18490	1.7441	4.60799	54.0588	1.9458e-13	NA	At5g18490 [Source:UniProtKB/TrEMBL;Acc:Q940K1]	GO:0008150	No
AT5G19100	-1.86287	2.95155	94.408	2.56747e-22	NA	Eukaryotic aspartyl protease family protein [Source:UniProtKB/TrEMBL;Acc:Q3E9C8]	GO:0006508, GO:0004190, GO:0008233, GO:0005829, GO:0030163	No
AT5G19190	-1.84725	3.72054	33.0106	9.16599e-09	NA	Uncharacterized protein At5g19190/T24G5_90 [Source:UniProtKB/TrEMBL;Acc:Q8GYS0]	GO:0008150	No
AT5G19855	2.08254	4.38905	69.8942	6.25728e-17	RBCX2	RbcX2 [Source:UniProtKB/TrEMBL;Acc:A0A178UCQ2]	, GO:0061077, GO:0044183, GO:0009570, GO:0009507, GO:0009536	No
AT5G20045	-1.7654	1.99829	47.3729	5.8687e-12	NA	Transmembrane protein [Source:UniProtKB/TrEMBL;Acc:Q8LB93]	GO:0008150, GO:0003674, GO:0016020, GO:0016021	Yes
AT5G20230	2.61789	9.00196	70.1048	5.62346e-17	BCB	SAG14 [Source:UniProtKB/TrEMBL;Acc:A0A178UM84]	GO:1901141, GO:0070417, GO:0009646, GO:0002239, GO:0005773, GO:0046872, GO:0005886, GO:0016020, GO:0055114, GO:0022900, GO:0009536, GO:0009055, GO:0005515, GO:0031225, GO:0006979, GO:0046658, GO:0015690	No
AT5G20790	-2.84878	3.31781	31.4707	2.02468e-08	NA	unknown protein; FUNCTIONS IN: molecular_function unknown; INVOLVED IN: biological_process unknown; LOCATED IN: endomembrane system; EXPRESSED IN: 11 plant structures; EXPRESSED DURING: LP.04 four leaves visible, 4 anthesis, petal differentiation an /.../nsion stage; BEST Arabidopsis thaliana protein match is: unknown protein (TAIR:AT3G43110.1); Ha. [Source:TAIR;Acc:AT5G20790]	GO:0008150, GO:0016020, GO:0016021	No
AT5G20900	1.67114	4.89445	76.4622	2.24466e-18	TIFY3B	Protein TIFY 3B [Source:UniProtKB/Swiss-Prot;Acc:Q9C5K8]	GO:2000022, GO:0005634, GO:0006952, GO:0005515, GO:0009611, GO:0031347	No
AT5G21482	1.68445	2.28237	28.9049	7.60204e-08	CKX7	Cytokinin dehydrogenase 7 [Source:UniProtKB/Swiss-Prot;Acc:Q9FUJ1]	GO:0009823, GO:0003824, GO:0016491, GO:0055114, GO:0050660, GO:0071949, GO:0019139, GO:0009690	No
AT5G21940	2.45891	5.45847	104.357	1.68965e-24	NA	At5g21940 [Source:UniProtKB/TrEMBL;Acc:Q9C593]	GO:0016301, GO:0016310, GO:0005515	No
AT5G22140	4.46811	5.64751	74.3605	6.50787e-18	NA	FAD/NAD(P)-binding oxidoreductase family protein [Source:UniProtKB/TrEMBL;Acc:Q9C574]	GO:0004174, GO:0009506, GO:0055114, GO:0016491, GO:0005886, GO:0005794, GO:0005737, GO:0050660, GO:0022904	No
AT5G22220	1.60958	4.33271	112.416	2.89675e-26	E2FB	Transcription factor E2FB [Source:UniProtKB/Swiss-Prot;Acc:Q9FV71]	GO:0008284, GO:0051302, GO:0010090, GO:0045944, GO:0005737, GO:0006355, GO:0003677, GO:0005634, GO:0046983, GO:0003700, GO:0005515, GO:0007049, GO:0005667, GO:0009733, GO:0045893, GO:0000122, GO:0000981, GO:0043565, GO:0008134, GO:0090575, GO:0051446, GO:0051726	No
AT5G22250	1.63266	4.35449	54.915	1.25854e-13	CAF1-11	Probable CCR4-associated factor 1 homolog 11 [Source:UniProtKB/Swiss-Prot;Acc:Q9FMS6]	GO:0000289, GO:0043928, GO:0000932, GO:0017148, GO:0004535, GO:0090503, GO:0003676, GO:0046872, GO:0016787, GO:0005634, GO:0003723, GO:0005737, GO:0005515, GO:0090305, GO:0004518, GO:0042742, GO:0030014, GO:0004527, GO:0008408, GO:0030015	No
AT5G22300	1.80513	4.27365	28.6108	8.84882e-08	NIT4	Bifunctional nitrilase/nitrile hydratase NIT4 [Source:UniProtKB/Swiss-Prot;Acc:P46011]	GO:0006807, GO:0016810, GO:0019500, GO:0080061, GO:0080109, GO:0000257, GO:0005886, GO:0016020, GO:0016829, GO:0016787, GO:0005829, GO:0018822, GO:0047427, GO:0047558, GO:0019499, GO:0051410	No
AT5G22350	1.51206	5.65172	80.0973	3.56417e-19	ELM1	Mitochondrial fission protein ELM1 [Source:UniProtKB/Swiss-Prot;Acc:Q93YN4]	GO:0016020, GO:0005739, GO:0005829, GO:0005741, GO:0005515, GO:0000266	No
AT5G22580	2.42435	3.56207	15.7441	7.25128e-05	NA	Stress-response A/B barrel domain-containing protein At5g22580 [Source:UniProtKB/Swiss-Prot;Acc:Q9FK81]	GO:0008150, GO:0046872, GO:0005829, GO:0009507, GO:0009536	No
AT5G22680	-1.73845	2.47008	37.7885	7.88455e-10	NA	F-box protein [Source:UniProtKB/TrEMBL;Acc:Q9FNJ3]	GO:0008150	No
AT5G22940	-2.00176	4.65605	37.5588	8.87006e-10	F8H	FRA8 homolog [Source:TAIR;Acc:AT5G22940]	GO:0016740, GO:0016020, GO:0016021, GO:0006486, GO:0016757, GO:0071555, GO:0005794, GO:0000139, GO:0010417	No
AT5G23280	-2.31945	3.55754	30.9362	2.66652e-08	TCP7	Transcription factor TCP7 [Source:UniProtKB/Swiss-Prot;Acc:Q9FMX2]	GO:0042752, GO:0003677, GO:0005634, GO:0003700, GO:0006355, GO:0005515, GO:0010468, GO:0043565, GO:0001216, GO:0045893	No
AT5G23400	-1.57243	1.96211	58.1842	2.38683e-14	NA	Disease resistance protein-like [Source:UniProtKB/TrEMBL;Acc:Q9FHL8]	GO:0009506, GO:0046777, GO:0016020, GO:0016021, GO:0005618, GO:0004672, GO:0005515	No
AT5G23530	-2.34002	5.16104	200.012	2.0763e-45	CXE18	Probable carboxylesterase 18 [Source:UniProtKB/Swiss-Prot;Acc:Q9LT10]	GO:0052689, GO:0009860, GO:0016787, GO:0080030, GO:0009056	No
AT5G23770	-1.61294	1.45804	48.6929	2.99343e-12	DUF8	DOMAIN OF UNKNOWN FUNCTION 724 8 [Source:TAIR;Acc:AT5G23770]	GO:0016020, GO:0016021, GO:0005634, GO:0040008,	No
AT5G23800	-1.72891	0.642652	43.6298	3.96752e-11	ATDUF10	DOMAIN OF UNKNOWN FUNCTION 724 10 [Source:TAIR;Acc:AT5G23800]	, GO:0040008	No
AT5G23930	-1.92775	1.38119	44.1586	3.02824e-11	NA	Mitochondrial transcription termination factor family protein [Source:UniProtKB/TrEMBL;Acc:Q9FF87]	GO:0006355, GO:0003690, GO:0009507, GO:0032502, GO:0009658	No
AT5G24010	-2.21042	3.40729	89.4522	3.14143e-21	NA	Probable receptor-like protein kinase At5g24010 [Source:UniProtKB/Swiss-Prot;Acc:Q9FLW0]	GO:0009506, GO:0046777, GO:0016740, GO:0016020, GO:0016021, GO:0000166, GO:0005524, GO:0016301, GO:0016310, GO:0004672, GO:0006468, GO:0004674, GO:0005886	No
AT5G24030	-2.92742	5.49975	68.5223	1.25454e-16	SLAH3	S-type anion channel SLAH3 [Source:UniProtKB/Swiss-Prot;Acc:Q9FLV9]	GO:0005623, GO:0006873, GO:0005886, GO:0016020, GO:0016021, GO:0055085, GO:0006811, GO:0008308, GO:0015698, GO:0009651, GO:0009414, GO:0005515, GO:0006821	No
AT5G24430	1.67587	6.42856	60.0049	9.46198e-15	CRK4	CDPK-related kinase 4 [Source:UniProtKB/Swiss-Prot;Acc:Q9FIM9]	GO:0004683, GO:0018105, GO:0009931, GO:0009506, GO:0046777, GO:0016740, GO:0046872, GO:0005886, GO:0016020, GO:0000166, GO:0005524, GO:0016301, GO:0016310, GO:0004672, GO:0006468, GO:0004674, GO:0005737, GO:0005634, GO:0035556, GO:0005516, GO:0009738	No
AT5G24470	1.74846	3.83631	122.982	1.40731e-28	APRR5	Two-component response regulator-like APRR5 [Source:UniProtKB/Swiss-Prot;Acc:Q6LA42]	GO:0048511, GO:0005634, GO:0000160, GO:0005515	No
AT5G24530	2.13652	3.40286	42.7667	6.16734e-11	DMR6	Protein DOWNY MILDEW RESISTANCE 6 [Source:UniProtKB/Swiss-Prot;Acc:Q9FLV0]	GO:0002239, GO:0009813, GO:0009751, GO:0002229, GO:0009617, GO:0051213, GO:0009620, GO:0046244, GO:0051553, GO:0046872, GO:0016491, GO:0055114, GO:0006952, GO:0010150, GO:0042742, GO:0033759, GO:0034785	No
AT5G24800	2.15789	3.50483	98.5842	3.1149e-23	BZIP9	Basic leucine zipper 9 [Source:UniProtKB/Swiss-Prot;Acc:Q9FUD3]	GO:0071333, GO:0006355, GO:0003677, GO:0005634, GO:0003700, GO:0005515, GO:0042803, GO:0046982	No
AT5G25450	1.90858	3.725	24.894	6.05695e-07	QCR7-2	Cytochrome b-c1 complex subunit 7 [Source:UniProtKB/TrEMBL;Acc:A0A178UDJ6]	GO:0016020, GO:0055114, GO:0005739, GO:0005743, GO:0009536, GO:0070469, GO:0006122, GO:0005750, GO:0008121, GO:0009060, GO:0034551	Yes
AT5G26340	2.03687	5.22768	13.6121	0.000224733	STP13	STP13 [Source:UniProtKB/TrEMBL;Acc:A0A178UHA7]	GO:0005351, GO:0015749, GO:0015145, GO:0008645, GO:0005355, GO:0009506, GO:0005886, GO:0016020, GO:0016021, GO:0022857, GO:0055085, GO:1902600, GO:0009536, GO:0008643, GO:0009651, GO:0009737, GO:0009414, GO:0005887, GO:0015293, GO:1904659, GO:0005358, GO:0009679, GO:0005215	No
AT5G26920	-1.51461	1.76691	35.9855	1.98793e-09	CBP60G	Calmodulin-binding protein 60 G [Source:UniProtKB/Swiss-Prot;Acc:F4K2R6]	GO:0016020, GO:0016021, GO:0005516, GO:0009697, GO:0071219, GO:0002237, GO:0080142, GO:1902584, GO:0071456, GO:0002229, GO:0009617, GO:0009789, GO:0009816, GO:0009620, GO:0003677, GO:0005634, GO:0006952, GO:0006355, GO:0003700, GO:0043565, GO:0009738, GO:0042742, GO:0009626, GO:0010112, GO:0010224	No
AT5G27110	-1.74579	2.61305	110.763	6.66824e-26	PCMP-E14	Pentatricopeptide repeat-containing protein At5g27110 [Source:UniProtKB/Swiss-Prot;Acc:O04659]	GO:0009451, GO:0005515	No
AT5G27420	4.83198	7.34323	609.904	1.17377e-134	ATL31	E3 ubiquitin-protein ligase ATL31 [Source:UniProtKB/Swiss-Prot;Acc:Q8LGA5]	GO:0009814, GO:0010200, GO:0009816, GO:0016740, GO:0046872, GO:0016020, GO:0016021, GO:0006952, GO:0009737, GO:0016567, GO:0004842, GO:0043562	No
AT5G27760	2.06893	7.27197	74.9468	4.83562e-18	NA	Hypoxia-responsive family protein [Source:UniProtKB/TrEMBL;Acc:Q8LG60]	, GO:0031305, GO:0016020, GO:0016021, GO:0033617, GO:0097249	Yes
AT5G35580	2.40384	3.14508	30.2342	3.82898e-08	NA	Protein kinase superfamily protein [Source:TAIR;Acc:AT5G35580]	GO:0005524, GO:0016301, GO:0016310, GO:0004672, GO:0006468, GO:0050777, GO:0016740, GO:0005886, GO:0016020, GO:0000166, GO:0006952, GO:0004674, GO:0005515	No
AT5G35690	2.16482	6.21685	159.856	1.21669e-36	NA	Zinc metalloproteinase-like protein [Source:UniProtKB/TrEMBL;Acc:Q8VYQ7]	NA	No
AT5G35735	3.11139	8.95467	95.7296	1.317e-22	NA	Cytochrome b561 and DOMON domain-containing protein At5g35735 [Source:UniProtKB/Swiss-Prot;Acc:Q9FKH6]	GO:0046872, GO:0016020, GO:0016021, GO:0055114, GO:0005886	No
AT5G35750	-1.93908	5.74507	39.3199	3.59752e-10	AHK2	Histidine kinase 2 [Source:UniProtKB/Swiss-Prot;Acc:Q9C5U2]	GO:0009884, GO:0048509, GO:0080117, GO:0034757, GO:0070417, GO:0009736, GO:0071215, GO:0043424, GO:0048831, GO:0042802, GO:0010271, GO:0009636, GO:0019900, GO:0018106, GO:0006970, GO:0016740, GO:0005886, GO:0016020, GO:0016021, GO:0007165, GO:0016301, GO:0016310, GO:0005783, GO:0005789, GO:0000155, GO:0000160, GO:0023014, GO:0016772, GO:0005515, GO:0009651, GO:0009737, GO:0006470, GO:0007275, GO:…	No
AT5G36000	-1.95385	1.48447	60.7155	6.59476e-15	NA	Probable F-box protein At5g36000 [Source:UniProtKB/Swiss-Prot;Acc:Q9FGB8]	GO:0061458, GO:0005634, GO:0005515	No
AT5G37260	2.98207	4.73786	219.768	1.01619e-49	RVE2	Protein REVEILLE 2 [Source:UniProtKB/Swiss-Prot;Acc:F4K5X6]	GO:0009723, GO:0009739, GO:0009751, GO:0009845, GO:0009753, GO:0003677, GO:0005634, GO:0003700, GO:0006355, GO:0005515, GO:0009651, GO:0009737, GO:0009909, GO:0007623, GO:0009733, GO:0048511	No
AT5G37440	-2.41936	1.74353	129.787	4.56113e-30	NA	At5g37440 [Source:UniProtKB/TrEMBL;Acc:Q9FG44]	NA	No
AT5G37540	-2.51118	2.98218	66.1533	4.17172e-16	NA	AT5g37540/mpa22_p_70 [Source:UniProtKB/TrEMBL;Acc:Q9FGI3]	GO:0016020, GO:0016021, GO:0006508, GO:0016787, GO:0003677, GO:0004190, GO:0008233, GO:0030163	No
AT5G38040	-1.97259	2.45477	34.1227	5.17451e-09	UGT76E7	Glycosyltransferase (Fragment) [Source:UniProtKB/TrEMBL;Acc:W8PUC5]	GO:0080043, GO:0008194, GO:0080044, GO:0016757, GO:0016740, GO:0016758, GO:0043231	No
AT5G38200	2.42832	5.82259	69.1809	8.98338e-17	NA	Class I glutamine amidotransferase-like superfamily protein [Source:UniProtKB/TrEMBL;Acc:F4KA45]	GO:0016787, GO:0016740, GO:0006541	No
AT5G39020	-1.6058	3.4223	47.2657	6.19879e-12	NA	Probable receptor-like protein kinase At5g39020 [Source:UniProtKB/Swiss-Prot;Acc:Q9FID6]	GO:0016740, GO:0016020, GO:0016021, GO:0000166, GO:0005524, GO:0016301, GO:0016310, GO:0004672, GO:0006468, GO:0004674	No
AT5G39080	-2.06795	3.71098	31.1583	2.37824e-08	NA	Acyltransferase-like protein [Source:UniProtKB/TrEMBL;Acc:Q9FID2]	GO:0016740, GO:0016746, GO:0016747, GO:0009536	No
AT5G39450	-1.73766	2.16546	72.2945	1.85361e-17	NA	F-box protein At5g39450 [Source:UniProtKB/Swiss-Prot;Acc:Q8RWD6]	GO:0008150, GO:0005515	No
AT5G39785	2.05082	3.84962	51.2741	8.03304e-13	NA	Protein of unknown function (DUF1666) [Source:TAIR;Acc:AT5G39785]	GO:0003735, GO:0006412, GO:0005840	No
AT5G40090	-1.60619	2.89428	14.5642	0.000135462	CHL1	CHL1 [Source:UniProtKB/TrEMBL;Acc:A0A178UIM8]	GO:0043531, GO:0007165, GO:0005737, GO:0005515	No
AT5G40400	-1.58946	2.22031	60.4904	7.39381e-15	NA	Pentatricopeptide repeat (PPR) superfamily protein [Source:TAIR;Acc:AT5G40400]	GO:0003674, GO:0005739, GO:0005515	No
AT5G40830	-1.5524	3.2828	49.9009	1.61709e-12	NA	At5g40830 [Source:UniProtKB/TrEMBL;Acc:Q9FKS3]	GO:0016740, GO:0016020, GO:0016021, GO:0008168, GO:0032259	No
AT5G40890	-1.86035	4.01141	31.2712	2.24379e-08	CLC-A	Chloride channel protein CLC-a [Source:UniProtKB/Swiss-Prot;Acc:P92941]	GO:0015112, GO:0034707, GO:0009705, GO:0006821, GO:0016020, GO:0016021, GO:0055085, GO:1902600, GO:0005247, GO:0006811, GO:0034220, GO:1902476, GO:0005244, GO:0034765, GO:0010167, GO:0005515, GO:0005254, GO:0043231, GO:0022857, GO:0015706, GO:0009671, GO:0005622	No
AT5G40920	-1.50175	3.12156	26.471	2.67523e-07	NA	NA	NA	No
AT5G41070	-1.72967	4.29377	71.8011	2.38017e-17	DRB5	Double-stranded RNA-binding protein 5 [Source:UniProtKB/Swiss-Prot;Acc:Q8GY79]	GO:0008150, GO:0003723, GO:0005515, GO:0003725	Yes
AT5G42650	3.19774	6.94144	34.814	3.62758e-09	CYP74A	Allene oxide synthase, chloroplastic [Source:UniProtKB/Swiss-Prot;Acc:Q96242]	GO:0010287, GO:0031408, GO:0009941, GO:0009753, GO:0009620, GO:0009534, GO:0016125, GO:0046872, GO:0016829, GO:0009507, GO:0009536, GO:0055114, GO:0005506, GO:0016705, GO:0020037, GO:0006633, GO:0005739, GO:0009535, GO:0009579, GO:0006629, GO:0006631, GO:0006952, GO:0050832, GO:0009611, GO:0004497, GO:0009695, GO:0031407, GO:0019825, GO:0009978, GO:0047987, GO:0019373, GO:0016020	No
AT5G42750	-2.00151	1.72093	39.5824	3.14508e-10	BKI1	BRI1 kinase inhibitor 1 [Source:UniProtKB/Swiss-Prot;Acc:Q9FMZ0]	GO:0004860, GO:0005886, GO:0016020, GO:0005829, GO:0005737, GO:0005515, GO:0006629, GO:0006469, GO:0046982, GO:0009742, GO:0010423, GO:0019210, GO:0033673	No
AT5G42760	-1.56701	1.57363	69.8731	6.32459e-17	NA	Leucine carboxyl methyltransferase [Source:UniProtKB/TrEMBL;Acc:F4K328]	GO:0016740, GO:0008168, GO:0032259	No
AT5G42940	1.73707	6.75508	84.2977	4.25611e-20	RHG1A	Probable E3 ubiquitin-protein ligase RHG1A [Source:UniProtKB/Swiss-Prot;Acc:Q9FMM4]	GO:0016740, GO:0046872, GO:0016567, GO:0061630	No
AT5G43020	-1.6543	4.3533	21.9807	2.75399e-06	NA	Leucine-rich repeat protein kinase family protein [Source:UniProtKB/TrEMBL;Acc:Q9FMI2]	GO:0016020, GO:0016021, GO:0005524, GO:0016301, GO:0016310, GO:0004672, GO:0006468	No
AT5G43040	-1.94552	2.10313	10.8644	0.000980289	NA	CHP-rich zinc finger protein-like [Source:UniProtKB/TrEMBL;Acc:Q9FMI0]	NA	No
AT5G43420	1.72257	6.24771	82.4279	1.09595e-19	ATL16	RING-H2 finger protein ATL16 [Source:UniProtKB/Swiss-Prot;Acc:Q9LSW9]	GO:0016740, GO:0046872, GO:0016020, GO:0016021, GO:0016567	No
AT5G43430	1.65726	4.74764	63.8361	1.35216e-15	ETFBETA	electron transfer flavoprotein beta [Source:TAIR;Acc:AT5G43430]	GO:0022900, GO:0009055, GO:0006552, GO:0055114, GO:0005739, GO:0009536, GO:0005759, GO:0015996, GO:0005829	No
AT5G43980	1.88946	2.17509	29.8868	4.58028e-08	CRRSP56	Cysteine-rich repeat secretory protein 56 [Source:UniProtKB/Swiss-Prot;Acc:Q8GXV7]	GO:0010497, GO:0009505, GO:0009506, GO:0005886, GO:0016020, GO:0016021, GO:0006952, GO:0016032, GO:0030054, GO:0046739	No
AT5G44410	-1.83812	1.45186	41.2812	1.31829e-10	NA	Berberine bridge enzyme-like 27 [Source:UniProtKB/Swiss-Prot;Acc:Q9FI25]	GO:0009505, GO:0016491, GO:0055114, GO:0000166, GO:0050660, GO:0005576, GO:0005618, GO:0071949	No
AT5G44790	1.91898	7.30273	100.433	1.22491e-23	RAN1	Copper-transporting ATPase RAN1 [Source:UniProtKB/Swiss-Prot;Acc:Q9S7J8]	GO:0010119, GO:0009723, GO:0005802, GO:0005768, GO:0046872, GO:0016020, GO:0016021, GO:0000166, GO:0005524, GO:0006812, GO:0098655, GO:0005507, GO:0006811, GO:0030001, GO:0019829, GO:0005794, GO:0009873, GO:0006825, GO:0035434, GO:0043682, GO:0072511	No
AT5G45100	2.21763	6.05827	152.008	6.30944e-35	BRG1	BOI-related E3 ubiquitin-protein ligase 1 [Source:UniProtKB/Swiss-Prot;Acc:Q9FHE4]	GO:0043067, GO:0004842, GO:0016740, GO:0046872, GO:0006952, GO:0016567, GO:0043161,	No
AT5G45460	-1.6414	1.85842	34.1627	5.06926e-09	NA	Transmembrane protein [Source:UniProtKB/TrEMBL;Acc:Q9FHJ0]	GO:0008150, GO:0016020, GO:0016021	No
AT5G45730	-2.03655	2.68292	22.1557	2.51403e-06	NA	Cysteine/Histidine-rich C1 domain family protein [Source:UniProtKB/TrEMBL;Acc:F4KEM1]	NA	No
AT5G45800	-1.68179	3.37168	43.1706	5.01695e-11	MEE62	MEE62 [Source:UniProtKB/TrEMBL;Acc:A0A178UKF2]	GO:0005515, GO:0009625, GO:0046777, GO:0006970, GO:0016740, GO:0005886, GO:0016020, GO:0016021, GO:0000166, GO:0005524, GO:0016301, GO:0016310, GO:0004672, GO:0006468, GO:0009793, GO:0005516, GO:0009733	No
AT5G46080	2.64199	3.52215	85.1579	2.75466e-20	NA	Protein kinase superfamily protein [Source:UniProtKB/TrEMBL;Acc:Q9FNL4]	GO:0004675, GO:0007178, GO:0018108, GO:0016020, GO:0016021, GO:0005524, GO:0016301, GO:0016310, GO:0004672, GO:0006468, GO:0004674, GO:0004713, GO:0005886	No
AT5G46295	2.23413	3.42958	109.32	1.38071e-25	NA	Transmembrane protein [Source:UniProtKB/TrEMBL;Acc:Q3E8F8]	GO:0008150, GO:0016020, GO:0016021	No
AT5G46350	2.84981	4.56817	28.826	7.91824e-08	WRKY8	WRKY transcription factor 8 [Source:UniProtKB/Swiss-Prot;Acc:Q9FL26]	GO:0070301, GO:1901002, GO:0051607, GO:0043565, GO:0006355, GO:0003677, GO:0005634, GO:0006952, GO:0003700, GO:0009737, GO:0042742, GO:0050832, GO:0005515	No
AT5G46690	-1.92618	1.31416	73.4937	1.00957e-17	BHLH71	Transcription factor bHLH71 [Source:UniProtKB/Swiss-Prot;Acc:Q56XR0]	GO:0046983, GO:0003677, GO:0005634, GO:0003700, GO:0006355, GO:0005515, GO:0007275	No
AT5G46910	1.78681	6.37224	96.6497	8.27442e-23	NA	Transcription factor jumonji (Jmj) family protein / zinc finger (C5HC2 type) family protein [Source:UniProtKB/TrEMBL;Acc:F4KIX0]	GO:0005634, GO:0034721, GO:0010200, GO:0035064, GO:0032452, GO:0034647, GO:0035097, GO:0001227, GO:0003700, GO:0006355, GO:0006338, GO:0003682, GO:0016577	Yes
AT5G47220	3.49074	5.83072	99.0284	2.48903e-23	ERF2	ERF2 [Source:UniProtKB/TrEMBL;Acc:A0A178UCP3]	GO:0010200, GO:0045893, GO:0006355, GO:0003677, GO:0005634, GO:0006952, GO:0003700, GO:0051301, GO:0009873, GO:0010087, GO:0009864, GO:0006351	No
AT5G47230	2.27687	6.77356	104.576	1.5125e-24	ERF5	ERF5 [Source:UniProtKB/TrEMBL;Acc:A0A178UKK9]	GO:0010200, GO:0009409, GO:0006355, GO:0003677, GO:0005634, GO:0006952, GO:0003700, GO:0043565, GO:0009873, GO:0006351	No
AT5G47730	2.1412	5.16747	49.0721	2.4673e-12	NA	At5g47730 [Source:UniProtKB/TrEMBL;Acc:Q9FIK6]	NA	No
AT5G48150	2.22568	6.32645	55.9062	7.60108e-14	PAT1	Scarecrow-like transcription factor PAT1 [Source:UniProtKB/Swiss-Prot;Acc:Q9LDL7]	GO:0009640, GO:0005737, GO:0003700, GO:0006355, GO:0005634, GO:0043565, GO:0009585	No
AT5G48180	2.18981	6.64824	32.8581	9.91349e-09	NSP5	Nitrile-specifier protein 5 [Source:UniProtKB/Swiss-Prot;Acc:Q93XW5]	GO:0005829, GO:0009536, GO:0050790, GO:0005634, GO:0019762, GO:0080028, GO:0030234, GO:0005515	No
AT5G48430	1.79161	1.24697	9.58981	0.0019566	NA	At5g48430 [Source:UniProtKB/TrEMBL;Acc:Q9LV70]	GO:0006508, GO:0004190, GO:0008233, GO:0030163	No
AT5G48540	1.52025	6.84602	31.724	1.77708e-08	CRRSP55	Cysteine-rich repeat secretory protein 55 [Source:UniProtKB/Swiss-Prot;Acc:Q9LV60]	GO:0080167, GO:0005576, GO:0099503	No
AT5G48655	1.76703	6.60646	129.64	4.91163e-30	NA	Putative RING zinc finger [Source:UniProtKB/TrEMBL;Acc:Q8GS41]	GO:0010200	Yes
AT5G49520	2.09281	6.82128	40.8222	1.66729e-10	WRKY48	Probable WRKY transcription factor 48 [Source:UniProtKB/Swiss-Prot;Acc:Q9FGZ4]	GO:0010200, GO:0009617, GO:0045893, GO:0043565, GO:0006355, GO:0003677, GO:0005634, GO:0003700, GO:0042742	No
AT5G49610	-1.57998	1.96082	66.303	3.86673e-16	NA	F-box protein At5g49610 [Source:UniProtKB/Swiss-Prot;Acc:Q9FGY4]	GO:0016567, GO:0005515	No
AT5G50200	2.34332	5.48296	67.7179	1.88641e-16	NRT3.1	High-affinity nitrate transporter 3.1 [Source:UniProtKB/Swiss-Prot;Acc:Q9FGS5]	GO:0015112, GO:0005886, GO:0016020, GO:0016021, GO:0010167, GO:0015706, GO:0042128, GO:0009611	Yes
AT5G51260	1.50767	3.00293	49.6835	1.80655e-12	NA	Acid phosphatase [Source:UniProtKB/TrEMBL;Acc:Q9LU48]	GO:0016311, GO:0003993,	No
AT5G51350	-1.69115	3.34897	24.566	7.18064e-07	NA	Leucine-rich repeat receptor-like protein kinase [Source:UniProtKB/TrEMBL;Acc:Q9FGN6]	GO:0016020, GO:0016021, GO:0005524, GO:0016301, GO:0016310, GO:0004672, GO:0006468, GO:0005886, GO:2000604, GO:0005515	No
AT5G51830	3.68244	8.3835	241.309	2.03856e-54	NA	Probable fructokinase-7 [Source:UniProtKB/Swiss-Prot;Acc:Q9FLH8]	GO:0016051, GO:0008865, GO:0019200, GO:0019252, GO:0046686, GO:0016740, GO:0000166, GO:0005524, GO:0016301, GO:0016310, GO:0016773, GO:0005975, GO:0005829, GO:0046835, GO:0006633, GO:0006000	No
AT5G52050	3.92426	3.2908	76.9841	1.72339e-18	DTX50	Protein DETOXIFICATION 50 [Source:UniProtKB/Swiss-Prot;Acc:Q9FJ87]	GO:0042908, GO:2000070, GO:0090440, GO:0080168, GO:0010015, GO:0031902, GO:0005770, GO:0005886, GO:0016020, GO:0016021, GO:0055085, GO:0009737, GO:0005768, GO:0015297, GO:0006855, GO:0015238, GO:0042910	No
AT5G52570	1.61058	3.10987	57.6047	3.20459e-14	BETA-OHASE 2	Beta-carotene 3-hydroxylase 2, chloroplastic [Source:UniProtKB/Swiss-Prot;Acc:Q9LTG0]	GO:0016123, GO:0031969, GO:0046872, GO:0016020, GO:0016021, GO:0016491, GO:0055114, GO:0009507, GO:0009536, GO:0016787, GO:0005506, GO:0008610, GO:0016117,	No
AT5G52600	2.10174	1.75009	65.3265	6.34616e-16	MYB82	Transcription factor MYB82 [Source:UniProtKB/Swiss-Prot;Acc:Q9LTF7]	GO:0010026, GO:0044212, GO:0045893, GO:0003677, GO:0005634, GO:0007275, GO:0003700, GO:0043565, GO:0030154	No
AT5G52640	2.16775	7.76564	21.634	3.29951e-06	HSP90-1	Heat shock protein 90-1 [Source:UniProtKB/Swiss-Prot;Acc:P27323]	GO:0061077, GO:0009816, GO:0000166, GO:0005524, GO:0006952, GO:0005737, GO:0006457, GO:0005515, GO:0051082, GO:0002376, GO:0045087	No
AT5G52850	-1.58645	3.14801	43.9894	3.30167e-11	PCMP-H31	Pentatricopeptide repeat-containing protein At5g52850, chloroplastic [Source:UniProtKB/Swiss-Prot;Acc:Q9FLX6]	GO:0009507, GO:0009536, GO:0008270, GO:0009451, GO:0005515	No
AT5G53120	1.53758	5.99684	137.254	1.06087e-31	SPDS3	Spermidine synthase 3 [Source:UniProtKB/TrEMBL;Acc:F4KJ05]	GO:0004766, GO:0016768, GO:0006595, GO:0016740, GO:0003824, GO:0005515, GO:0006596, GO:0006597, GO:0005737, GO:0042742	No
AT5G53290	-1.93048	3.67075	34.0923	5.25581e-09	CRF3	Ethylene-responsive transcription factor CRF3 [Source:UniProtKB/Swiss-Prot;Acc:Q9FK12]	GO:0009736, GO:0048825, GO:0006355, GO:0003677, GO:0005634, GO:0003700, GO:0005737, GO:0005515, GO:0048366, GO:0009873	No
AT5G53590	2.19832	4.38932	54.1442	1.863e-13	NA	At5g53590 [Source:UniProtKB/TrEMBL;Acc:Q6NPG2]	GO:0003674, GO:0009733	No
AT5G54145	-1.86928	2.13689	23.038	1.5883e-06	NA	At5g54141/$At5g54141 [Source:UniProtKB/TrEMBL;Acc:Q94BV1]	GO:0008150	No
AT5G54165	4.55809	4.81323	292.094	1.73866e-65	NA	Avr9/Cf-9 rapidly elicited protein [Source:UniProtKB/TrEMBL;Acc:Q570N6]	GO:0008150, GO:0003674	No
AT5G54170	1.76311	7.57311	65.6319	5.43523e-16	NA	Polyketide cyclase/dehydrase and lipid transport superfamily protein [Source:UniProtKB/TrEMBL;Acc:F4JYV3]	GO:0016020, GO:0016021, GO:0008289, GO:0009611, GO:0015914	Yes
AT5G54490	5.01725	4.69541	90.5847	1.77225e-21	PBP1	PBP1 [Source:UniProtKB/TrEMBL;Acc:A0A178URF6]	GO:0046872, GO:0005509, GO:0005515, GO:0009733	No
AT5G54500	3.27048	8.73476	86.4799	1.41163e-20	FQR1	Flavodoxin-like quinone reductase 1 [Source:UniProtKB/TrEMBL;Acc:F4K0D0]	GO:0005773, GO:0016020, GO:0016021, GO:0016491, GO:0005829, GO:0009536, GO:0005886, GO:0003955, GO:0010181, GO:0005774, GO:0009733, GO:0055114, GO:0016655, GO:0071365, GO:0000166	No
AT5G54660	1.60913	0.468128	26.3632	2.82882e-07	HSP21.7	21.7 kDa class VI heat shock protein [Source:UniProtKB/Swiss-Prot;Acc:Q9FIT9]	GO:0008150, GO:0005737	No
AT5G54710	-1.56599	4.29346	30.5724	3.2163e-08	NA	Ankyrin repeat family protein [Source:TAIR;Acc:AT5G54710]	GO:0016020, GO:0016021, GO:0005515, GO:0008150	No
AT5G54720	-1.69533	2.43166	33.6617	6.55779e-09	NA	Ankyrin repeat family protein [Source:UniProtKB/TrEMBL;Acc:Q9FH33]	GO:0016020, GO:0005515	No
AT5G54810	1.88717	8.52817	110.154	9.06885e-26	TSB1	Tryptophan synthase [Source:UniProtKB/TrEMBL;Acc:Q0WUI8]	GO:0009684, GO:0009570, GO:0016829, GO:0009507, GO:0009536, GO:0008652, GO:0005886, GO:0004834, GO:0000162, GO:0006568, GO:0009073, GO:0006979, GO:0005737, GO:0019904, GO:0009651	No
AT5G54840	2.43452	2.28525	33.5871	6.81445e-09	SGP1	Ras-related small GTP-binding family protein [Source:UniProtKB/TrEMBL;Acc:Q9SUJ6]	GO:0003924, GO:0005525, GO:0032482, GO:0005623, GO:0005515, GO:0006886, GO:0005622	No
AT5G54860	2.94258	7.20168	244.603	3.89933e-55	NA	Probable folate-biopterin transporter 4 [Source:UniProtKB/Swiss-Prot;Acc:Q8RWQ5]	GO:0016020, GO:0016021	No
AT5G54970	-1.51265	3.7323	43.0056	5.45847e-11	NA	At5g54970 [Source:UniProtKB/TrEMBL;Acc:Q9FFT3]	GO:0008150, GO:0003674	No
AT5G55180	3.35284	7.29906	185.616	2.87884e-42	NA	O-Glycosyl hydrolases family 17 protein [Source:UniProtKB/TrEMBL;Acc:F4K3D8]	GO:0016787, GO:0005975, GO:0016798, GO:0008152, GO:0004553, GO:0046658	No
AT5G55410	-1.82462	3.36103	13.2427	0.000273646	NA	Bifunctional inhibitor/lipid-transfer protein/seed storage 2S albumin superfamily protein [Source:UniProtKB/TrEMBL;Acc:Q9FJ69]	GO:0005504, GO:0009627	No
AT5G55620	-2.96756	2.11917	148.309	4.06043e-34	NA	At5g55620 [Source:UniProtKB/TrEMBL;Acc:Q8LC55]	GO:0071369, GO:0071732, GO:0071281, GO:0005575	No
AT5G55700	1.71097	5.12528	95.9217	1.19516e-22	BAM4	Inactive beta-amylase 4, chloroplastic [Source:UniProtKB/Swiss-Prot;Acc:Q9FM68]	GO:0102229, GO:0016787, GO:0016798, GO:0008152, GO:0005975, GO:0016161, GO:0000272, GO:0009507, GO:0009536, GO:0005983	No
AT5G55790	-1.90249	4.27368	47.9823	4.30087e-12	NA	At5g55790 [Source:UniProtKB/TrEMBL;Acc:Q9FM60]	GO:0008150, GO:0016020, GO:0016021	No
AT5G55840	-2.00036	2.85691	122.156	2.13402e-28	NA	Pentatricopeptide repeat (PPR) superfamily protein [Source:TAIR;Acc:AT5G55840]	GO:0005515, GO:0005739	No
AT5G56040	-1.65475	4.55338	22.0294	2.68505e-06	NA	Leucine-rich receptor-like protein kinase family protein [Source:UniProtKB/TrEMBL;Acc:F4K6B8]	GO:0042802, GO:0016740, GO:0016020, GO:0016021, GO:0000166, GO:0005524, GO:0016301, GO:0016310, GO:0004672, GO:0006468, GO:0004674, GO:0005515, GO:0010082, GO:0005886	No
AT5G56350	2.34892	7.83867	65.6514	5.38175e-16	NA	Pyruvate kinase [Source:UniProtKB/TrEMBL;Acc:Q9FM97]	GO:0032869, GO:0016740, GO:0003824, GO:0000287, GO:0006096, GO:0016301, GO:0016310, GO:0004743, GO:0030955, GO:0005829, GO:0009536, GO:0005737	No
AT5G56860	-1.5148	2.33284	20.1325	7.22576e-06	GATA21	GATA transcription factor 21 [Source:UniProtKB/Swiss-Prot;Acc:Q5HZ36]	GO:0010187, GO:0090693, GO:0043610, GO:0009938, GO:0010151, GO:1902326, GO:0051171, GO:0080050, GO:0009736, GO:0009740, GO:0009739, GO:0009735, GO:0010380, GO:0044212, GO:0043565, GO:0006355, GO:0046872, GO:0003677, GO:0005634, GO:0008270, GO:0003700, GO:0010468, GO:0007623, GO:0009416, GO:0009733, GO:0005515, GO:0009658, GO:0009910, GO:0010255, GO:2000028, GO:0010029	No
AT5G57010	2.37894	7.08369	73.7486	8.87289e-18	IQM5	IQ domain-containing protein IQM5 [Source:UniProtKB/Swiss-Prot;Acc:Q058N0]	GO:0008150, GO:0005634, GO:0005737	No
AT5G57180	-1.92805	3.87566	23.6748	1.14065e-06	CIA2	CIA2 [Source:UniProtKB/TrEMBL;Acc:A0A178UDY1]	, GO:0005634, GO:0005515, GO:0045036, GO:0009507, GO:0009536, GO:0006355	No
AT5G57210	-1.51948	3.47172	60.9357	5.89708e-15	NA	AT5g57210/MJB24_2 [Source:UniProtKB/TrEMBL;Acc:Q9LVD7]	GO:0090630, GO:0017137, GO:0005623, GO:0005096, GO:0006886, GO:0005622,	No
AT5G57240	-1.62137	3.21492	50.8199	1.01243e-12	ORP4C	ORP4C [Source:UniProtKB/TrEMBL;Acc:A0A384LHK8]	, GO:0032934, GO:0015248, GO:0008289, GO:0016020, GO:0005829, GO:0043231, GO:0006869	No
AT5G57480	2.29208	2.11114	23.705	1.12289e-06	NA	AAA-ATPase At5g57480 [Source:UniProtKB/Swiss-Prot;Acc:Q9FKM3]	GO:0000166, GO:0005524, GO:0016787, GO:0016887	No
AT5G57685	-2.31947	3.34686	55.4797	9.44299e-14	GDU3	Protein GLUTAMINE DUMPER 3 [Source:UniProtKB/Swiss-Prot;Acc:Q9FHH5]	GO:0019048, GO:0009615, GO:0032940, GO:0080143, GO:0016020, GO:0016021, GO:0006865	No
AT5G57910	2.08921	4.75253	120.518	4.87305e-28	NA	At5g57910 [Source:UniProtKB/TrEMBL;Acc:Q8GW24]	GO:0016740, GO:0008168, GO:0032259	No
AT5G58070	1.9949	8.11194	73.7621	8.81207e-18	TIL	TIL [Source:UniProtKB/TrEMBL;Acc:A0A178US04]	GO:1901002, GO:0010431, GO:0031969, GO:0010286, GO:0009735, GO:0005773, GO:0009506, GO:0009941, GO:0042538, GO:0009409, GO:0006883, GO:0005886, GO:0016020, GO:0009507, GO:0009536, GO:0005829, GO:0005739, GO:0005737, GO:0006629, GO:0005774, GO:0005783, GO:0005794, GO:0045735, GO:0009408, GO:0009416, GO:0009414, GO:0009898, GO:1901562, GO:0009644, GO:0050826, GO:0000302, GO:1902884, GO:0030644, GO:…	No
AT5G58375	1.54795	4.87554	64.3659	1.03329e-15	NA	At5g58375 [Source:UniProtKB/TrEMBL;Acc:Q7XA76]	GO:0016740, GO:0008168, GO:0032259	No
AT5G58380	1.51178	4.64816	64.9602	7.64245e-16	CIPK10	CBL-interacting serine/threonine-protein kinase 10 [Source:UniProtKB/Swiss-Prot;Acc:Q9C562]	GO:0016740, GO:0000166, GO:0005524, GO:0007165, GO:0016301, GO:0016310, GO:0004672, GO:0006468, GO:0004674	No
AT5G58690	1.63338	3.29172	49.3838	2.1048e-12	PLC5	Phosphoinositide phospholipase C 5 [Source:UniProtKB/Swiss-Prot;Acc:Q944C2]	GO:0016787, GO:0007165, GO:0035556, GO:0008081, GO:0006629, GO:0016042, GO:0004435, GO:0005622, GO:0005886, GO:0016020, GO:0005737, GO:0005829, GO:0048015, GO:0051209	No
AT5G58700	2.39606	5.48791	105.961	7.51871e-25	PLC4	Phosphoinositide phospholipase C 4 [Source:UniProtKB/Swiss-Prot;Acc:Q944C1]	GO:0016787, GO:0007165, GO:0035556, GO:0008081, GO:0006629, GO:0016042, GO:0004435, GO:0005622, GO:0005886, GO:0016020, GO:0005737, GO:0005829, GO:0048015, GO:0051209	No
AT5G58720	1.85303	7.4851	131.594	1.83572e-30	PIPC	SMR domain-containing protein At5g58720 [Source:UniProtKB/Swiss-Prot;Acc:O65573]	NA	No
AT5G58730	1.75696	5.37485	115.051	7.67147e-27	NA	Inositol 3-kinase [Source:UniProtKB/Swiss-Prot;Acc:Q93Z01]	GO:0008865, GO:0019200, GO:0016740, GO:0000166, GO:0005524, GO:0016301, GO:0016310, GO:0016773, GO:0046835, GO:0019140, GO:0010264	No
AT5G58750	-1.87502	3.33146	18.5159	1.68492e-05	NA	At5g58750 [Source:UniProtKB/TrEMBL;Acc:Q9LUY6]	, GO:0005575	No
AT5G58900	-2.23707	4.59342	91.8995	9.11939e-22	NA	Homeodomain-like transcriptional regulator [Source:UniProtKB/TrEMBL;Acc:Q9FIL9]	GO:0003677, GO:0005634, GO:0003700, GO:0006355	No
AT5G59220	2.28382	1.43119	37.5299	9.00243e-10	SAG113	Probable protein phosphatase 2C 78 [Source:UniProtKB/Swiss-Prot;Acc:Q9FIF5]	GO:0003824, GO:0004722, GO:0006470, GO:0010118, GO:0009788, GO:0046872, GO:0005794, GO:0016787, GO:0005634, GO:0005829, GO:0005515, GO:0004721, GO:0009737, GO:0009658, GO:0010150, GO:0009414, GO:0033106, GO:0004724	No
AT5G59480	1.73792	4.82988	40.7464	1.73327e-10	NA	Haloacid dehalogenase-like hydrolase (HAD) superfamily protein [Source:UniProtKB/TrEMBL;Acc:Q9LTI2]	GO:0016787	No
AT5G59490	2.61317	3.46562	29.777	4.84702e-08	NA	At5g59490 [Source:UniProtKB/TrEMBL;Acc:Q7XJ55]	GO:0016787	No
AT5G59510	2.47012	4.51562	124.516	6.49475e-29	RTFL5	At5g59510 [Source:UniProtKB/TrEMBL;Acc:Q8LE84]	GO:0048367	No
AT5G59540	1.76831	4.58103	26.7317	2.33752e-07	NA	1-aminocyclopropane-1-carboxylate oxidase homolog 12 [Source:UniProtKB/Swiss-Prot;Acc:Q9LTH7]	GO:0010439, GO:0051213, GO:0019761, GO:0046872, GO:0016491, GO:0055114	No
AT5G59550	2.62728	7.46465	341.455	3.07658e-76	NA	zinc finger (C3HC4-type RING finger) family protein [Source:TAIR;Acc:AT5G59550]	GO:0016567, GO:0061630, GO:0051865, GO:0010200, GO:0016740, GO:0046872, GO:0005737, GO:0009737, GO:0009414, GO:0005829, GO:0004842, GO:0009738	No
AT5G59790	1.7952	6.20274	43.8987	3.45821e-11	NA	At5g59790 [Source:UniProtKB/TrEMBL;Acc:Q9FJF5]	GO:0008150,	No
AT5G59820	4.05336	8.3933	106.452	5.87095e-25	ZAT12	Zinc finger protein ZAT12 [Source:UniProtKB/Swiss-Prot;Acc:Q42410]	GO:0009643, GO:0010200, GO:0042538, GO:0009409, GO:0003676, GO:0046872, GO:0005634, GO:0003700, GO:0043565, GO:0006355, GO:0006979, GO:0009631, GO:0009408, GO:0010224, GO:0009416, GO:0009611	No
AT5G59920	-2.02427	3.28163	79.0335	6.10647e-19	ULI3	Cysteine/Histidine-rich C1 domain family protein [Source:UniProtKB/TrEMBL;Acc:Q8W2D2]	GO:0009411, GO:0005737, GO:0046872, GO:0035556, GO:0010224, GO:0020037, GO:0019992	No
AT5G60530	1.69411	3.21774	23.1157	1.52537e-06	NA	At5g60530/muf9_180 [Source:UniProtKB/TrEMBL;Acc:Q9FKJ4]	GO:0003674	No
AT5G60680	2.20865	6.45727	63.789	1.38484e-15	NA	Emb [Source:UniProtKB/TrEMBL;Acc:Q9FF51]	NA	No
AT5G60760	2.54155	7.10553	163.46	1.98473e-37	NA	P-loop NTPase domain-containing protein LPA1 homolog 1 [Source:UniProtKB/Swiss-Prot;Acc:Q9FJH9]	GO:0010264, GO:0016787	No
AT5G60890	-3.05542	3.96711	65.2606	6.5621e-16	MYB34	Transcription factor MYB34 [Source:UniProtKB/Swiss-Prot;Acc:O64399]	GO:0002213, GO:0044212, GO:0009753, GO:0045893, GO:0003677, GO:0005634, GO:0003700, GO:0043565, GO:0030154, GO:0000162, GO:0009759, GO:0010438	No
AT5G61000	-1.82503	3.88677	36.2473	1.73803e-09	RPA1D	Replication protein A subunit [Source:UniProtKB/TrEMBL;Acc:A0A178UJ91]	GO:0005662, GO:0006268, GO:0007004, GO:0006260, GO:0003676, GO:0003677, GO:0046872, GO:0000166, GO:0005524, GO:0016787, GO:0005634, GO:0004386, GO:0006281, GO:0006310, GO:0006974, GO:0003697, GO:0006261, GO:0043565, GO:0000724, GO:0051321, GO:0000784, GO:0003684, GO:0006289, GO:0043047, GO:0000723	No
AT5G61210	1.58509	6.70288	75.648	3.3902e-18	SNAP33	SNP33 [Source:UniProtKB/TrEMBL;Acc:A0A178UGR9]	GO:0061025, GO:0009612, GO:0051707, GO:0000911, GO:0009504, GO:0016020, GO:0005886, GO:0015031, GO:0005515, GO:0007049, GO:0009737, GO:0051301, GO:0016192, GO:0016021, GO:0005484, GO:0009507	No
AT5G61390	1.51475	5.92284	76.0753	2.73045e-18	NEN2	Protein NEN2 [Source:UniProtKB/Swiss-Prot;Acc:Q0V842]	GO:0003676, GO:0046872, GO:0016787, GO:0005634, GO:0005737, GO:0090305, GO:0004518, GO:0004527, GO:0008408	No
AT5G61480	-1.63103	2.48431	109.094	1.54773e-25	TDR	Leucine-rich repeat receptor-like protein kinase TDR [Source:UniProtKB/Swiss-Prot;Acc:Q9FII5]	GO:0010067, GO:0009506, GO:0046777, GO:0016740, GO:0005886, GO:0016020, GO:0016021, GO:0000166, GO:0005524, GO:0016301, GO:0016310, GO:0004672, GO:0006468, GO:0004674, GO:0005515, GO:0051301, GO:0007275, GO:0010087, GO:0010223, GO:0010089	No
AT5G61530	1.66263	5.41304	100.482	1.19474e-23	NA	Uncharacterized Rho GTPase-activating protein At5g61530 [Source:UniProtKB/Swiss-Prot;Acc:Q3E875]	GO:0007165, GO:0043547, GO:0005096	No
AT5G61590	-2.19561	4.35287	36.1581	1.81945e-09	ERF107	Ethylene-responsive transcription factor ERF107 [Source:UniProtKB/Swiss-Prot;Acc:Q9FKG2]	GO:0000976, GO:0019760, GO:0044212, GO:0045893, GO:0006355, GO:0003677, GO:0005634, GO:0003700, GO:0043565, GO:0009414, GO:0009873, GO:1904277, GO:0006351	No
AT5G61820	1.72572	6.30057	76.6378	2.05369e-18	NA	Stress up-regulated Nod 19 protein [Source:UniProtKB/TrEMBL;Acc:Q8VZ21]	GO:0005773, GO:0008150, GO:0016020, GO:0016021	No
AT5G62020	1.97799	5.20956	49.4913	1.99258e-12	HSFB2A	HSFB2A [Source:UniProtKB/TrEMBL;Acc:A0A384KDZ5]	GO:0010200, GO:0061408, GO:0034605, GO:0000978, GO:0043565, GO:0006355, GO:0003677, GO:0005634, GO:0003700	Yes
AT5G62520	1.52566	6.5434	40.4296	2.03831e-10	SRO5	Probable inactive poly [ADP-ribose] polymerase SRO5 [Source:UniProtKB/Swiss-Prot;Acc:Q9FJJ3]	GO:0003950, GO:0072593, GO:0005634, GO:0005739, GO:0009651, GO:0007275, GO:0016363	No
AT5G62560	1.95237	4.19642	166.427	4.46259e-38	PUB41	U-box domain-containing protein 41 [Source:UniProtKB/Swiss-Prot;Acc:Q0WUF6]	GO:0016740, GO:0004842, GO:0016567, GO:0005737, GO:0005634, GO:0005515	No
AT5G62580	2.33799	5.85167	60.6653	6.76527e-15	TOR1L3	TORTIFOLIA1-like protein 3 [Source:UniProtKB/Swiss-Prot;Acc:Q6NPR6]	GO:0008150, GO:0008017, GO:0005874	No
AT5G62770	2.60583	2.03323	124.793	5.65031e-29	NA	At5g62770 [Source:UniProtKB/TrEMBL;Acc:Q9FM16]	GO:0016301, GO:0016310	No
AT5G09125	-1.54259	1.05043	29.0476	7.06229e-08	NA	NA	NA	No
AT5G63490	1.78135	5.4277	79.841	4.05787e-19	CBSCBSPB1	CBS domain-containing protein CBSCBSPB1 [Source:UniProtKB/Swiss-Prot;Acc:Q9FMV3]	GO:0016020, GO:0016021, GO:0005515	No
AT5G63790	2.14677	9.1517	156.945	5.26325e-36	ANAC102	NAC domain containing protein 102 [Source:TAIR;Acc:AT5G63790]	GO:0019760, GO:0001666, GO:0044212, GO:0006355, GO:0003677, GO:0005634, GO:0003700, GO:0009507, GO:0043565, GO:0005515	No
AT5G63880	1.63672	4.63875	53.9255	2.0824e-13	VPS20.1	SNF7 family protein [Source:UniProtKB/TrEMBL;Acc:F4KC57]	GO:0000815, GO:0009536, GO:0005886, GO:0007034, GO:0005768, GO:0015031, GO:0005515	No
AT5G64240	4.18471	6.39694	325.967	7.26523e-73	AMC3	Metacaspase-3 [Source:UniProtKB/Swiss-Prot;Acc:Q9FMG1]	, GO:0016787, GO:0008233, GO:0006508, GO:0008234, GO:0004197	No
AT5G64250	3.37423	7.618	218.377	2.04329e-49	NA	2-nitropropane dioxygenase-like protein [Source:UniProtKB/TrEMBL;Acc:Q9FMG0]	GO:0051213, GO:0018580, GO:0003824, GO:0055114, GO:0046686, GO:0005829, GO:0009610	No
AT5G64300	1.61228	8.02098	100.675	1.0836e-23	RIBA1	RIBA1 [Source:UniProtKB/TrEMBL;Acc:A0A178UCT4]	GO:0003935, GO:0009570, GO:0046872, GO:0016829, GO:0009507, GO:0009536, GO:0000166, GO:0016787, GO:0008152, GO:0005525, GO:0009231, GO:0003824, GO:0008686, GO:0016020	No
AT5G64310	1.53706	9.62371	38.8014	4.69182e-10	AGP1	Classical arabinogalactan protein 1 [Source:UniProtKB/Swiss-Prot;Acc:Q8LCN5]	GO:0005886, GO:0016020, GO:0031225	No
AT5G64750	1.97407	7.58466	27.464	1.60045e-07	ABR1	Ethylene-responsive transcription factor ABR1 [Source:UniProtKB/Swiss-Prot;Acc:Q9FGF8]	GO:0009788, GO:0009749, GO:0006355, GO:0006970, GO:0003677, GO:0005634, GO:0009737, GO:0003700, GO:0009873, GO:0050832, GO:0009738, GO:1902074, GO:0006351	No
AT5G64850	-1.67908	5.64407	38.3531	5.9034e-10	NA	At5g64850 [Source:UniProtKB/TrEMBL;Acc:Q0WN19]	GO:0008150, GO:0005886	No
AT5G65140	1.96351	5.08717	54.1698	1.83894e-13	TPPJ	Probable trehalose-phosphate phosphatase J [Source:UniProtKB/Swiss-Prot;Acc:Q5HZ05]	GO:0046686, GO:0003824, GO:0005992, GO:0016787, GO:0005634, GO:0005730, GO:0016311, GO:0004805	No
AT5G65420	-1.57796	2.88662	50.6566	1.10025e-12	CYCD4;1	CYCLIN D41 [Source:UniProtKB/TrEMBL;Acc:F4KHY3]	GO:0005634, GO:0010440, GO:0005515, GO:0009744, GO:0045787, GO:0007088, GO:0000307, GO:0008284, GO:0007049, GO:0006468, GO:0051301, GO:0005737, GO:0004672, GO:0019901, GO:0000079, GO:0016538, GO:0000278, GO:0044772,	No
AT5G65925	-2.0514	3.7247	101.147	8.53878e-24	NA	At5g65925 [Source:UniProtKB/TrEMBL;Acc:Q6NLB7]	GO:0008150	No
AT5G66070	2.09382	4.52105	131.051	2.41313e-30	NA	RING/U-box superfamily protein [Source:UniProtKB/TrEMBL;Acc:F4JZ26]	GO:0046872, GO:0016020, GO:0016021, GO:0006952, GO:0010200, GO:0016567, GO:0005634, GO:0005886, GO:0061630, GO:0009788	No
AT5G66270	-1.83056	2.71311	33.7022	6.42296e-09	NA	Zinc finger CCCH domain-containing protein 68 [Source:UniProtKB/Swiss-Prot;Acc:Q9FH61]	GO:0008150, GO:0046872, GO:0003677, GO:0005634	No
AT5G66600	1.93399	5.07822	60.6589	6.78731e-15	NA	Putative uncharacterized protein [Source:UniProtKB/TrEMBL;Acc:Q9FJY0]	NA	No
AT5G66800	-1.65183	2.58227	16.7298	4.30987e-05	NA	Emb [Source:UniProtKB/TrEMBL;Acc:Q9FL00]	GO:0016301, GO:0016310	No
AT5G66850	2.08239	7.67665	91.9469	8.90347e-22	MAPKKK5	Mitogen-activated protein kinase kinase kinase 5 [Source:UniProtKB/Swiss-Prot;Acc:Q9C5H5]	GO:0010200, GO:0045088, GO:1900150, GO:0023014, GO:0031098, GO:2000071, GO:0046777, GO:0000186, GO:0016740, GO:0005886, GO:0016020, GO:0000166, GO:0005524, GO:0016301, GO:0016310, GO:0004672, GO:0006468, GO:0006952, GO:0005737, GO:0005515, GO:0002221, GO:0000165, GO:0005829, GO:0004674, GO:0071323, GO:0032147, GO:0004709, GO:0000187, GO:1900424	No
AT5G67060	-1.61518	4.11454	18.2731	1.91393e-05	HEC1	HEC1 [Source:UniProtKB/TrEMBL;Acc:A0A178UR10]	GO:0010500, GO:0048462, GO:0045893, GO:0003677, GO:0005634, GO:0046983, GO:0003700, GO:0006355, GO:0043565, GO:0007275, GO:0010468, GO:0048467, GO:2000012	No
AT5G67160	-1.57945	1.35594	49.9703	1.56087e-12	EPS1	Protein ENHANCED PSEUDOMONAS SUSCEPTIBILTY 1 [Source:UniProtKB/Swiss-Prot;Acc:Q9FH97]	GO:0009697, GO:1900150, GO:0009617, GO:0009753, GO:0016740, GO:0016746, GO:0006952, GO:0016747, GO:1900424	No
AT5G67300	-2.0909	6.23492	48.1614	3.92542e-12	MYB44	MYBR1 [Source:UniProtKB/TrEMBL;Acc:A0A178UQ74]	GO:0010929, GO:2000022, GO:0009723, GO:0009739, GO:0010200, GO:1900150, GO:0009751, GO:0044212, GO:0046686, GO:0009753, GO:0003677, GO:0005634, GO:0006952, GO:0006355, GO:0003700, GO:0005515, GO:0009651, GO:0009737, GO:0043565, GO:0042742, GO:0009414, GO:0009733, GO:0050832, GO:0009738, GO:2000031	No
AT5G67350	2.03732	5.35275	73.4229	1.04645e-17	NA	At5g67350 [Source:UniProtKB/TrEMBL;Acc:Q9FN16]	GO:0008150, GO:0003674	No
AT5G67450	-1.91617	2.70289	36.1785	1.80042e-09	AZF1	ZF1 [Source:UniProtKB/TrEMBL;Acc:A0A178UTI6]	GO:0010200, GO:0042538, GO:0009409, GO:0003676, GO:0046872, GO:0003677, GO:0005634, GO:0003700, GO:0043565, GO:0045892, GO:0009738	No
AT1G05010	2.21457	7.08946	45.8586	1.27101e-11	ACO4	1-aminocyclopropane-1-carboxylate oxidase 4 [Source:UniProtKB/Swiss-Prot;Acc:Q06588]	GO:0009835, GO:0009815, GO:0071732, GO:0009727, GO:0071281, GO:0071398, GO:0010030, GO:0009693, GO:0009735, GO:0051213, GO:0009620, GO:0046872, GO:0016491, GO:0055114, GO:0006952, GO:0005829, GO:0005576, GO:0031418, GO:0005507, GO:0009651	No
AT1G05340	3.07215	5.85445	187.944	8.93685e-43	NA	Cysteine-rich TM module stress tolerance protein [Source:UniProtKB/TrEMBL;Acc:O23035]	GO:0005737, GO:0008150, GO:0005634, GO:0005886	No
AT1G14180	-1.58919	2.4106	64.9957	7.50599e-16	NA	Putative mandelonitrile lyase [Source:UniProtKB/TrEMBL;Acc:Q8GXX6]	GO:0008150, GO:0016829, GO:0016020, GO:0016021	No
AT1G15430	3.47792	7.54474	197.802	6.30128e-45	NA	Uncharacterized protein At1g15430 [Source:UniProtKB/TrEMBL;Acc:Q9C5E6]	GO:0008150, GO:0003674	Yes
AT1G21670	3.56602	4.94848	131.618	1.81325e-30	NA	DPP6 amino-terminal domain protein [Source:UniProtKB/TrEMBL;Acc:Q9XI11]	GO:0009505, GO:0005618, GO:0099503	No
AT1G23550	2.2592	4.71818	53.7511	2.27567e-13	SRO2	Probable inactive poly [ADP-ribose] polymerase SRO2 [Source:UniProtKB/Swiss-Prot;Acc:Q9ZUD9]	GO:0005634, GO:0003950, GO:0007275	No
AT1G28400	-2.00334	3.07748	62.4339	2.75533e-15	NA	F3M18.16 [Source:UniProtKB/TrEMBL;Acc:Q9SGN8]	GO:0008150	No
AT1G30700	3.68715	6.31791	98.5532	3.16407e-23	NA	Berberine bridge enzyme-like 8 [Source:UniProtKB/Swiss-Prot;Acc:Q9SA85]	GO:0016491, GO:0055114, GO:0000166, GO:0050660, GO:0005576, GO:0005618, GO:0071949	No
AT1G62305	1.53066	3.22935	29.5342	5.49391e-08	NA	At1g62305 [Source:UniProtKB/TrEMBL;Acc:Q6DST3]	GO:0016757, GO:0016740, GO:0016020, GO:0016021, GO:0008375, GO:0005794	No
AT1G64740	1.5969	4.61673	51.2423	8.16401e-13	TUBA1	Tubulin alpha-1 chain [Source:UniProtKB/Swiss-Prot;Acc:P11139]	GO:0007017, GO:0000166, GO:0003924, GO:0005525, GO:0005634, GO:0005829, GO:0005886, GO:0005737, GO:0005874, GO:0005856, GO:0005200, GO:0007010, GO:0000278, GO:0000226	No
AT1G68440	1.77397	4.85357	98.0421	4.09588e-23	NA	At1g68440/T2E12_1 [Source:UniProtKB/TrEMBL;Acc:Q9M9C9]	GO:0008150, GO:0016020, GO:0016021	No
AT1G69550	-1.86207	1.40822	87.4499	8.64415e-21	NA	Disease resistance protein (TIR-NBS-LRR class) [Source:UniProtKB/TrEMBL;Acc:F4I270]	GO:0016020, GO:0016021, GO:0043531, GO:0007165, GO:0005515	No
AT1G70300	1.58231	3.60335	83.7303	5.67095e-20	POT6	Potassium transporter 6 [Source:UniProtKB/Swiss-Prot;Acc:Q8W4I4]	GO:0005886, GO:0016020, GO:0016021, GO:0006811, GO:0015079, GO:0006813, GO:0071805	No
AT1G74000	2.51379	3.44384	33.9662	5.6078e-09	SSL11	Protein STRICTOSIDINE SYNTHASE-LIKE 11 [Source:UniProtKB/Swiss-Prot;Acc:P92976]	GO:0009820, GO:0005773, GO:0009505, GO:0016829, GO:0009058, GO:0005618, GO:0016844, GO:0005783, GO:0016020	No
AT1G76065	1.99433	3.06534	44.0268	3.23907e-11	NA	LYR family of Fe/S cluster biogenesis protein [Source:UniProtKB/TrEMBL;Acc:Q9LQR2]	NA	No
AT1G76600	1.65179	7.48936	82.0553	1.32329e-19	NA	Poly polymerase [Source:UniProtKB/TrEMBL;Acc:Q9C9J8]	GO:0005634, GO:0005730	No
AT1G78380	3.42525	11.1833	316.563	8.11929e-71	GSTU19	GSTU19 [Source:UniProtKB/TrEMBL;Acc:A0A178W4K6]	GO:0004364, GO:0043295, GO:0042631, GO:0009407, GO:0046686, GO:0009570, GO:0005737, GO:0098869, GO:0016740, GO:0016491, GO:0055114, GO:0004601, GO:0005829, GO:0005739, GO:0009507, GO:0005886, GO:0005774, GO:0006979, GO:0006749, GO:0009636, GO:0005515	No
AT1G80340	-2.59772	3.98015	39.8903	2.6863e-10	GA3OX2	Gibberellin 3-beta-dioxygenase 2 [Source:UniProtKB/Swiss-Prot;Acc:Q9ZT84]	GO:0009686, GO:0009739, GO:0010114, GO:0009845, GO:0051213, GO:0046872, GO:0016491, GO:0055114, GO:0009639, GO:0016707	No
AT1G80820	4.07654	6.17949	80.5194	2.87864e-19	CCR2	Cinnamoyl-CoA reductase 2 [Source:UniProtKB/Swiss-Prot;Acc:Q9SAH9]	GO:0003824, GO:0055114, GO:0050662, GO:0016491, GO:0016616, GO:0009699, GO:0042754, GO:0016621, GO:0009409, GO:0005575, GO:0006952, GO:0007623	No
AT2G04965	-1.69355	1.30236	31.8726	1.64625e-08	NA	NA	NA	No
AT2G15090	-1.6634	4.90806	30.1808	3.93587e-08	KCS8	3-ketoacyl-CoA synthase 8 [Source:UniProtKB/Swiss-Prot;Acc:Q4V3C9]	GO:0102756, GO:0102338, GO:0102336, GO:0102337, GO:0016740, GO:0016020, GO:0016021, GO:0003824, GO:0016746, GO:0005783, GO:0005789, GO:0006633, GO:0016747	No
AT2G18690	2.29956	5.62252	50.0845	1.47269e-12	NA	Expressed protein [Source:UniProtKB/TrEMBL;Acc:Q9ZV49]	GO:0008150, GO:0016020, GO:0016021	No
AT2G26440	-1.7402	4.63533	75.5032	3.6482e-18	PME12	Probable pectinesterase/pectinesterase inhibitor 12 [Source:UniProtKB/Swiss-Prot;Acc:O48711]	GO:0045490, GO:0045330, GO:0009617, GO:0004857, GO:0071555, GO:0016787, GO:0005576, GO:0043086, GO:0005618, GO:0030599, GO:0042545, GO:0046910	No
AT2G27060	-1.50576	4.17609	43.4644	4.31749e-11	NA	Leucine-rich repeat protein kinase family protein [Source:UniProtKB/TrEMBL;Acc:F4IVP3]	GO:0016020, GO:0016021, GO:0005524, GO:0016301, GO:0016310, GO:0004672, GO:0006468, GO:0005886, GO:0005515, GO:0042802	No
AT2G29440	5.07774	6.46852	59.4678	1.24309e-14	GSTU6	GSTU6 [Source:UniProtKB/TrEMBL;Acc:A0A178VUQ0]	GO:0004364, GO:0009407, GO:0005737, GO:0016740, GO:0005829, GO:0005777, GO:0006749, GO:0009636, GO:0005515	No
AT2G29990	1.74231	4.88473	75.7168	3.27415e-18	NDA2	Internal alternative NAD(P)H-ubiquinone oxidoreductase A2, mitochondrial [Source:UniProtKB/Swiss-Prot;Acc:O80874]	GO:0003959, GO:0016020, GO:0016491, GO:0055114, GO:0005739, GO:0005743, GO:0005759, GO:0005777, GO:0031304	Yes
AT2G31945	4.1361	5.31804	105.63	8.88592e-25	NA	At2g31940/F20M17.2 [Source:UniProtKB/TrEMBL;Acc:Q8RU85]	GO:0008150, GO:0016021	No
AT2G32200	2.39971	5.47757	127.072	1.79183e-29	NA	unknown protein; BEST Arabidopsis thaliana protein match is: unknown protein (TAIR:AT2G32210.1); Ha. [Source:TAIR;Acc:AT2G32200]	GO:0008150, GO:0016021, GO:0005886	No
AT2G34240	-1.85972	2.17704	109.172	1.48791e-25	NA	Protein with domains of unknown function DUF627 and DUF632 [Source:TAIR;Acc:AT2G34240]	NA	No
AT2G36080	-1.52945	4.13314	38.7996	4.69632e-10	ARF31	B3 domain-containing protein At2g36080 [Source:UniProtKB/Swiss-Prot;Acc:Q8GYJ2]	GO:0003677, GO:0080167, GO:0005634, GO:0003700, GO:0045892, GO:0006355, GO:0006351	No
AT2G37150	2.08249	3.82095	78.7724	6.96924e-19	NA	RING/U-box superfamily protein [Source:UniProtKB/TrEMBL;Acc:F4IQ07]	, GO:0008270, GO:0016567, GO:0061630	No
AT2G39560	-2.18403	1.61944	53.9651	2.04088e-13	NA	At2g39560/F12L6.22 [Source:UniProtKB/TrEMBL;Acc:O80643]	GO:0008150, GO:0016020, GO:0016021	No
AT2G47140	2.77385	6.35196	82.7431	9.34405e-20	SDR3B	Short-chain dehydrogenase reductase 3b [Source:UniProtKB/Swiss-Prot;Acc:Q94K41]	GO:0016853, GO:0016787, GO:0048029, GO:0003824, GO:0016491, GO:0055114, GO:0051536, GO:0016829, GO:0005996, GO:0019516	No
AT2G47730	3.62277	11.027	125.287	4.40511e-29	GSTF8	Glutathione S-transferase F8, chloroplastic [Source:UniProtKB/Swiss-Prot;Acc:Q96266]	GO:0004364, GO:0043295, GO:0010319, GO:0009407, GO:0009941, GO:0009409, GO:0009570, GO:0080167, GO:0098869, GO:0016740, GO:0016491, GO:0055114, GO:0009507, GO:0009536, GO:0004601, GO:0005634, GO:0005829, GO:0005737, GO:0009579, GO:0005774, GO:0042742, GO:0006952, GO:0006749, GO:0009636, GO:0009651, GO:0005515	No
AT3G02800	2.99478	6.50265	245.869	2.06584e-55	DSP3	Tyrosine-protein phosphatase DSP3 [Source:UniProtKB/Swiss-Prot;Acc:Q681Z2]	GO:0005737, GO:0016787, GO:0005634, GO:0004725, GO:0035335, GO:0004721, GO:0016311, GO:0016791, GO:0006470, GO:0005515	No
AT3G04300	2.59662	3.95016	21.1726	4.19729e-06	NA	At3g04300 [Source:UniProtKB/TrEMBL;Acc:Q9M8Y6]	GO:0008150	No
AT3G09370	1.9241	4.53677	135.316	2.81566e-31	MYB3R-3	Myb domain protein 3r-3 [Source:UniProtKB/TrEMBL;Acc:A0A1I9LSC6]	GO:0003677, GO:0005634, GO:0009723, GO:0008285, GO:0009751, GO:0009753, GO:0003700, GO:0006974, GO:0043565, GO:0009733, GO:0005515, GO:0045892	No
AT3G10500	1.64498	6.09184	58.879	1.67669e-14	NAC053	NAC domain-containing protein 53 [Source:UniProtKB/Swiss-Prot;Acc:Q949N0]	GO:0009819, GO:2000377, GO:0005737, GO:0045893, GO:0006355, GO:0003677, GO:0016020, GO:0016021, GO:0005634, GO:0005783, GO:0005789, GO:0003700, GO:0043565, GO:0010150	No
AT3G15518	2.63532	2.46709	164.921	9.52058e-38	NA	Putative uncharacterized protein [Source:UniProtKB/TrEMBL;Acc:Q8GYA5]	GO:0008150, GO:0003674	No
AT3G18560	2.75427	3.96457	120.33	5.35775e-28	NA	AT3g18560/K24M9_5 [Source:UniProtKB/TrEMBL;Acc:Q9LII3]	NA	No
AT3G19920	2.71133	8.02402	126.252	2.70755e-29	NA	BTB/POZ domain protein [Source:UniProtKB/TrEMBL;Acc:A0A1I9LLD2]	GO:0008150,	No
AT3G23920	2.44614	8.84419	241.801	1.59242e-54	BAM1	Beta-amylase [Source:UniProtKB/TrEMBL;Acc:A0A178VNG4]	GO:0102229, GO:0009507, GO:0009536, GO:0016787, GO:0016798, GO:0008152, GO:0005975, GO:0005634, GO:0005829, GO:0016161, GO:0000272, GO:0009414, GO:0005983	No
AT3G25610	2.40866	5.10907	50.1084	1.45486e-12	ALA10	Phospholipid-transporting ATPase 10 [Source:UniProtKB/Swiss-Prot;Acc:Q9LI83]	GO:0048194, GO:0045332, GO:0005802, GO:0046872, GO:0005886, GO:0016020, GO:0016021, GO:0000287, GO:0000166, GO:0005524, GO:0015914, GO:0004012, GO:0000139, GO:0140326, GO:0090554, GO:0140333	No
AT3G28150	1.99794	2.76927	73.8641	8.3685e-18	AXY4L	Protein ALTERED XYLOGLUCAN 4-like [Source:UniProtKB/Swiss-Prot;Acc:Q9LRS2]	GO:0016020, GO:0016021, GO:0005794, GO:0016413, GO:0010411	No
AT3G47730	1.64573	6.49334	71.4662	2.82055e-17	ABCA2	ATH1 [Source:UniProtKB/TrEMBL;Acc:A0A178V6R6]	GO:0042626, GO:0016020, GO:0016021, GO:0000166, GO:0005524, GO:0055085, GO:0016887, GO:0043231, GO:0006869, GO:0005215, GO:0005319	No
AT3G48185	-1.71544	0.924139	49.8823	1.63252e-12	NA	Transmembrane protein [Source:UniProtKB/TrEMBL;Acc:Q8VZW8]	GO:0008150, GO:0016020, GO:0016021	No
AT3G51410	-2.4335	1.11014	42.9561	5.59813e-11	NA	At3g51410 [Source:UniProtKB/TrEMBL;Acc:Q6NMZ5]	GO:0005575, GO:0003674	No
AT3G61250	-1.55414	1.43179	20.2188	6.90724e-06	AtMYB17	Transcription factor MYB41 [Source:UniProtKB/Swiss-Prot;Acc:Q9M2D9]	GO:0009751, GO:0044212, GO:0009753, GO:0003677, GO:0005634, GO:0003700, GO:0006355, GO:0009908, GO:0009909, GO:0005515, GO:0043565, GO:0030154	Yes
AT4G17490	1.61945	6.80556	51.3829	7.59981e-13	ERF6	Ethylene-responsive transcription factor 6 [Source:UniProtKB/Swiss-Prot;Acc:Q8VZ91]	GO:0000302, GO:0010200, GO:0006355, GO:0003677, GO:0005634, GO:0006952, GO:0003700, GO:0005515, GO:0051301, GO:0009624, GO:0009873, GO:0010087, GO:0009644	No
AT4G18050	1.93731	1.83258	48.8823	2.71797e-12	PGP9	P-glycoprotein 9 [Source:TAIR;Acc:AT4G18050]	GO:0042626, GO:0016020, GO:0016021, GO:0000166, GO:0005524, GO:0055085, GO:0016887, GO:0005829	No
AT4G24380	1.50556	6.53973	26.6609	2.42473e-07	NA	INVOLVED IN: 10-formyltetrahydrofolate biosynthetic process, folic acid and derivative biosynthetic process; EXPRESSED IN: 24 plant structures; EXPRESSED DURING: 15 growth stages; CONTAINS InterPro DOMAIN/s: Serine hydrolase (InterPro:IPR005645); BE /.../bidopsis thaliana protein match is: alpha/beta-Hydrolases superfamily protein (TAIR:AT5G65400.1); Ha. [Source:TAIR;Acc:AT4G24380]	GO:0016020, GO:0016021, GO:0005737, GO:0005634,	Yes
AT4G33920	1.96949	7.20985	113.386	1.77608e-26	NA	Probable protein phosphatase 2C 63 [Source:UniProtKB/Swiss-Prot;Acc:O81760]	GO:0003824, GO:0004722, GO:0006470, GO:0046872, GO:0016787, GO:0004721, GO:0043169, GO:0004724	No
AT4G35470	-1.54938	5.52366	30.151	3.99676e-08	PIRL4	Plant intracellular Ras-group-related LRR protein 4 [Source:UniProtKB/Swiss-Prot;Acc:Q9SVW8]	GO:0005886, GO:0005515	No
AT4G38410	2.25758	4.84256	84.8915	3.15202e-20	NA	At4g38410 [Source:UniProtKB/TrEMBL;Acc:Q8GY17]	GO:0003674, GO:0005829, GO:0009415, GO:0016020, GO:0009414, GO:0009631, GO:0009737	Yes
AT5G04250	2.41852	5.42925	106.196	6.68075e-25	NA	At5g04250 [Source:UniProtKB/TrEMBL;Acc:Q8LBW2]	GO:0036459, GO:0016579, GO:0004843	No
AT5G05190	1.95995	5.73403	44.3616	2.72992e-11	EDR4	Protein ENHANCED DISEASE RESISTANCE 4 [Source:UniProtKB/Swiss-Prot;Acc:Q9FHK4]	GO:0030100, GO:0009863, GO:1900150, GO:0009620, GO:0005768, GO:0005886, GO:0016020, GO:0006952, GO:0005515, GO:0006897	No
AT5G05380	1.56705	3.83816	48.9493	2.62664e-12	PRA1.B3	prenylated RAB acceptor 1.B3 [Source:TAIR;Acc:AT5G05380]	GO:0016020, GO:0016021, GO:0010008, GO:0005768, GO:0005783, GO:0016192	Yes
AT5G13200	2.78805	4.35162	118.624	1.2659e-27	NA	GEM-like protein 5 [Source:UniProtKB/Swiss-Prot;Acc:Q9LYV6]	, GO:0009845, GO:0009536, GO:0009793, GO:0010029, GO:0098755	No
AT5G18400	1.60031	7.93439	99.5149	1.94689e-23	NA	Anamorsin homolog [Source:UniProtKB/Swiss-Prot;Acc:Q8L7Z3]	GO:0005737, GO:0016226, GO:0051536, GO:0051539, GO:0046872, GO:0005739, GO:0022900, GO:0009055, GO:0051537, GO:0005758, GO:0005515	No
AT5G20150	-2.7673	6.08215	56.4746	5.69286e-14	SPX1	SPX domain-containing protein 1 [Source:UniProtKB/Swiss-Prot;Acc:Q8LBH4]	GO:0005634, GO:0016036, GO:0080040	No
AT5G25930	2.04697	7.28749	70.6113	4.35023e-17	NA	Kinase family with leucine-rich repeat domain-containing protein [Source:UniProtKB/TrEMBL;Acc:Q9XGZ2]	GO:0009506, GO:0046777, GO:0016740, GO:0016020, GO:0016021, GO:0000166, GO:0005524, GO:0016301, GO:0016310, GO:0004672, GO:0006468, GO:0004674, GO:0005886, GO:0005515	No
AT5G35200	2.54572	6.68771	124.729	5.83457e-29	NA	Putative clathrin assembly protein At5g35200 [Source:UniProtKB/Swiss-Prot;Acc:Q9LHS0]	GO:0005905, GO:0016020, GO:0005794, GO:0005886, GO:0030276, GO:0005543, GO:0005545, GO:0048268, GO:0030136, GO:0031410, GO:0006897, GO:0000149, GO:0032050, GO:0072583, GO:0005546, GO:0006900	No
AT5G42380	3.15226	4.27044	137.192	1.09488e-31	CML37	Calcium-binding protein CML37 [Source:UniProtKB/Swiss-Prot;Acc:Q9FIH9]	GO:0010193, GO:0019722, GO:0005737, GO:0046872, GO:0005509, GO:0005634	No
AT5G47070	1.81971	5.28826	83.8325	5.38533e-20	PBL19	Probable serine/threonine-protein kinase PBL19 [Source:UniProtKB/Swiss-Prot;Acc:Q9LTC0]	GO:0016740, GO:0005886, GO:0016020, GO:0000166, GO:0005524, GO:0016301, GO:0016310, GO:0004672, GO:0006468, GO:0006952, GO:0004674, GO:0009536	No
AT5G49440	1.50855	6.97418	67.2621	2.3771e-16	NA	AT5g49440/K7J8_12 [Source:UniProtKB/TrEMBL;Acc:Q9FGX3]	GO:0008150	No
AT5G49480	3.06739	8.70798	230.15	5.52975e-52	ATCP1	Calcium-binding protein CP1 [Source:UniProtKB/Swiss-Prot;Acc:Q9FDX6]	GO:0042538, GO:0046872, GO:0005509, GO:0005829, GO:0009536, GO:0005737	No
AT5G51070	3.94996	7.75621	127.374	1.53845e-29	CLPD	Chaperone protein ClpD, chloroplastic [Source:UniProtKB/Swiss-Prot;Acc:P42762]	GO:0009941, GO:0009570, GO:0009507, GO:0009536, GO:0000166, GO:0005524, GO:0016787, GO:0016887, GO:0019538, GO:0042803, GO:0034214	No
AT5G54380	-1.67314	6.66378	55.0201	1.19306e-13	THE1	Receptor-like protein kinase THESEUS 1 [Source:UniProtKB/Swiss-Prot;Acc:Q9LK35]	GO:0009817, GO:0009506, GO:0046777, GO:0016740, GO:0005886, GO:0016020, GO:0016021, GO:0000166, GO:0005524, GO:0016301, GO:0016310, GO:0004672, GO:0006468, GO:0004674, GO:0005515, GO:0009741, GO:0009826	No
AT5G62370	-1.66826	3.61293	60.8159	6.26709e-15	NA	Pentatricopeptide repeat-containing protein At5g62370 [Source:UniProtKB/Swiss-Prot;Acc:Q9LVA2]	GO:0009507, GO:0005739, GO:0005515	No
AT1G04990	1.92546	4.36894	43.0394	5.36491e-11	NA	Zinc finger CCCH domain-containing protein 3 [Source:UniProtKB/Swiss-Prot;Acc:Q94AD9]	GO:0046872, GO:0008150, GO:0016787, GO:0003677, GO:0005634, GO:0003723, GO:0003729, GO:0090305, GO:0004518	Yes
AT1G05100	6.12048	5.41606	962.93	2.052e-211	MAPKKK18	Mitogen-activated protein kinase kinase kinase 18 [Source:UniProtKB/Swiss-Prot;Acc:Q9ZVP5]	GO:2000038, GO:0023014, GO:0031098, GO:0009789, GO:0046777, GO:0000186, GO:0006970, GO:0016740, GO:0000166, GO:0005524, GO:0005634, GO:0016301, GO:0016310, GO:0004672, GO:0006468, GO:0009737, GO:0004674, GO:0000165, GO:0009738, GO:0005737, GO:0005515, GO:1900057, GO:0032147, GO:0004709, GO:1902457	No
AT1G13990	2.85623	4.9856	156.951	5.24607e-36	NA	unknown protein; FUNCTIONS IN: molecular_function unknown; INVOLVED IN: biological_process unknown; LOCATED IN: chloroplast; EXPRESSED IN: 23 plant structures; EXPRESSED DURING: 13 growth stages; CONTAINS InterPro DOMAIN/s: Protein of unknown functi /.../3110 (InterPro:IPR021503); Ha. [Source:TAIR;Acc:AT1G13990]	GO:0016020, GO:0016021, , GO:0008150	No
AT1G15400	1.76839	5.25179	70.6036	4.36718e-17	NA	Uncharacterized protein At1g15400 [Source:UniProtKB/Swiss-Prot;Acc:Q9XI29]	, GO:0008150, GO:0005886	No
AT1G21450	2.60504	6.43849	151.297	9.02746e-35	SCL1	Scarecrow-like protein 1 [Source:UniProtKB/Swiss-Prot;Acc:Q9SDQ3]	GO:0005634, GO:0003700, GO:0006355, GO:0043565	No
AT1G23440	2.20763	5.74359	114.433	1.04771e-26	NA	Peptidase C15, pyroglutamyl peptidase I-like protein [Source:UniProtKB/TrEMBL;Acc:Q9C5G6]	GO:0006508, GO:0005829, GO:0016920,	No
AT1G28310	-1.99065	2.50638	32.1834	1.40283e-08	NA	Dof-type zinc finger DNA-binding family protein [Source:TAIR;Acc:AT1G28310]	GO:0006355, GO:0003677, GO:0046872, GO:0005634, GO:0003700	No
AT1G30620	2.99081	6.27455	185.629	2.86069e-42	MUR4	UXE1 [Source:UniProtKB/TrEMBL;Acc:A0A384K925]	GO:0032580, GO:0009832, GO:0016020, GO:0016021, GO:0005794, GO:0016853, GO:0005975, GO:0003978, GO:0006012, GO:0050373, GO:0033358, GO:0045227, GO:0019567, GO:0009793, GO:0048868,	No
AT1G62300	2.54622	7.24965	120.812	4.20131e-28	WRKY6	Uncharacterized protein At1g62300 (Fragment) [Source:UniProtKB/TrEMBL;Acc:C0SV11]	GO:0010200, GO:0044212, GO:0043565, GO:0006355, GO:0003677, GO:0005634, GO:0003700, GO:0005515, GO:0045892, GO:0016036, GO:0009873, GO:0080169, GO:0006351	No
AT1G64700	1.99452	1.89798	84.6787	3.51007e-20	NA	At1g64700 [Source:UniProtKB/TrEMBL;Acc:Q9XIS1]	NA	No
AT1G68340	1.6272	3.50301	51.8975	5.84763e-13	NA	Protein of unknown function (DUF1639) [Source:TAIR;Acc:AT1G68340]	, GO:0008150	No
AT1G69040	-1.6878	5.5474	50.212	1.37999e-12	ACR4	ACT domain repeat 4 [Source:UniProtKB/TrEMBL;Acc:F4I0I7]	GO:0009506, GO:0009735, GO:0005829, GO:0005515, GO:0006521	No
AT1G70230	-2.74078	2.53695	96.6717	8.18287e-23	AXY4	TBL27 [Source:UniProtKB/TrEMBL;Acc:A0A178WG99]	GO:0016020, GO:0016021, GO:0005794, GO:0000139, GO:0010411, GO:0016413	No
AT1G73965	2.53643	3.50181	45.0847	1.88695e-11	CLE13	CLAVATA3/ESR (CLE)-related protein 13 [Source:UniProtKB/Swiss-Prot;Acc:Q6NMF0]	GO:0045168, GO:0016020, GO:0016021, GO:0005576, GO:0048046, GO:0007275, GO:0030154, GO:0005615, GO:0033612	No
AT1G75500	-2.21427	3.74741	139.057	4.2806e-32	WAT1	Protein WALLS ARE THIN 1 [Source:UniProtKB/Swiss-Prot;Acc:Q94AP3]	GO:0009851, GO:0009826, GO:0009705, GO:0009734, GO:0071555, GO:0016020, GO:0016021, GO:0022857, GO:0006952, GO:0008652, GO:0005886, GO:0000162, GO:0009073, GO:0005774, GO:0005773, GO:0009834, GO:0010315, GO:0090355, GO:0090358, GO:0055085	No
AT1G76560	1.81484	3.12783	65.7837	5.03235e-16	CP12-3	CP12-3 [Source:UniProtKB/TrEMBL;Acc:A0A178WDK7]	GO:0032991, GO:0071454, GO:0080153, GO:0019253, GO:0034605, GO:0009507, GO:0009536, GO:0005507, GO:0016151	No
AT1G78340	1.67329	4.99011	46.5887	8.7565e-12	GSTU22	Glutathione S-transferase U22 [Source:UniProtKB/Swiss-Prot;Acc:Q8GYM1]	GO:0004364, GO:0009407, GO:0005737, GO:0016740, GO:0005829, GO:0006749, GO:0009636, GO:0005515	No
AT1G80130	-1.59533	2.02726	21.3308	3.86468e-06	NA	F18B13.21 protein [Source:UniProtKB/TrEMBL;Acc:Q9SSC6]	GO:0006979, GO:0016020, GO:0005515	No
AT1G80520	2.92121	2.53074	99.4151	2.04751e-23	NA	Sterile alpha motif (SAM) domain-containing protein [Source:UniProtKB/TrEMBL;Acc:Q9M8M0]	GO:0005575, GO:0008150, GO:0005515	No
AT2G04955	-1.59063	1.86965	33.9186	5.74657e-09	NA	NA	NA	No
AT2G15050	-1.75502	0.618864	33.9318	5.70788e-09	LTP7	Non-specific lipid-transfer protein [Source:UniProtKB/TrEMBL;Acc:A0A178VZ65]	GO:0008289, GO:0006869	No
AT2G18670	1.79344	4.83855	120.614	4.64253e-28	ATL56	RING-H2 finger protein ATL56 [Source:UniProtKB/Swiss-Prot;Acc:Q9ZV51]	GO:0016740, GO:0046872, GO:0016020, GO:0016021, GO:0016567	No
AT2G26110	-1.60739	3.60905	83.8109	5.44448e-20	NA	At2g26110 [Source:UniProtKB/TrEMBL;Acc:O80986]	GO:0016020, GO:0016021, GO:0009737	No
AT2G26790	-1.76075	2.77328	66.6024	3.32178e-16	NA	Pentatricopeptide repeat-containing protein At2g26790, mitochondrial [Source:UniProtKB/Swiss-Prot;Acc:O81028]	GO:0005739, GO:0005515	No
AT2G29420	3.29797	5.26652	193.773	4.77333e-44	GSTU7	Glutathione S-transferase U7 [Source:UniProtKB/Swiss-Prot;Acc:Q9ZW24]	GO:0004364, GO:0009751, GO:0009407, GO:0005737, GO:0016740, GO:0005829, GO:0006749, GO:0009636, GO:0005515	No
AT2G29720	1.96546	3.41466	30.3584	3.59156e-08	CTF2B	FAD/NAD(P)-binding oxidoreductase family protein [Source:UniProtKB/TrEMBL;Acc:O82384]	GO:0004497, GO:0055114, GO:0071949	No
AT2G31070	-1.70971	4.29248	51.3873	7.5826e-13	TCP10	Transcription factor TCP10 [Source:UniProtKB/Swiss-Prot;Acc:O82277]	GO:0045962, GO:0009965, GO:0003677, GO:0005634, GO:0003700, GO:0006355, GO:0005515, GO:0007275, GO:0048366, GO:0043565, GO:0030154, GO:2000032, GO:0048831	Yes
AT2G32190	3.73988	8.15823	223.814	1.33194e-50	NA	Cysteine-rich/transmembrane domain A-like protein [Source:UniProtKB/TrEMBL;Acc:Q9SKY1]	GO:0016021, GO:0008150, GO:0005886	No
AT2G33540	-1.77779	5.31559	55.2746	1.04814e-13	CPL3	RNA polymerase II C-terminal domain phosphatase-like 3 [Source:UniProtKB/Swiss-Prot;Acc:Q8LL04]	GO:0070940, GO:0008420, GO:0005634, GO:0004721, GO:0009788, GO:0046872, GO:0016787, GO:0003723, GO:0009651, GO:0008022	No
AT2G35470	-1.66926	2.814	29.9522	4.42824e-08	NA	At2g35470 [Source:UniProtKB/TrEMBL;Acc:O82293]	GO:0008150, GO:0016020, GO:0016021	No
AT2G37110	1.83534	7.99015	129.595	5.02508e-30	NA	At2g37110 [Source:UniProtKB/TrEMBL;Acc:Q9ZQC8]	NA	No
AT2G39400	3.05983	5.26582	72.85	1.39886e-17	NA	Alpha/beta-Hydrolases superfamily protein [Source:UniProtKB/TrEMBL;Acc:O80627]	GO:0016787, GO:0047372, GO:0005783, GO:0005794, GO:0016020	No
AT2G47060	1.55437	6.0307	57.4394	3.48551e-14	NA	Protein kinase superfamily protein [Source:TAIR;Acc:AT2G47060]	GO:0000166, GO:0005524, GO:0016301, GO:0016310, GO:0004672, GO:0006468, GO:0004674, GO:0004675, GO:0007178, GO:0016740, GO:0005829, GO:0005515, GO:0006979, GO:0005886	No
AT2G47700	1.80052	5.04506	140.883	1.70677e-32	RFI2	E3 ubiquitin-protein ligase RFI2 [Source:UniProtKB/Swiss-Prot;Acc:O82239]	, GO:0010218, GO:0010629, GO:0090227, GO:0010114, GO:0016740, GO:0046872, GO:0005634, GO:0005515, GO:0016567, GO:0009908, GO:0004842, GO:0048511, GO:0009585, GO:0010017, GO:2000028, GO:0007623, GO:0010468	No
AT3G02750	1.81923	6.6077	72.6135	1.57698e-17	NA	Protein phosphatase 2C family protein [Source:TAIR;Acc:AT3G02750]	GO:0046872, GO:0003824, GO:0016787, GO:0004721, GO:0004722, GO:0006470, GO:0004724	No
AT3G04240	1.8652	7.50002	77.4394	1.36859e-18	SEC	Probable UDP-N-acetylglucosamine--peptide N-acetylglucosaminyltransferase SEC [Source:UniProtKB/Swiss-Prot;Acc:Q9M8Y0]	GO:0016757, GO:0016740, GO:0007275, GO:0006486, GO:0006493, GO:0005515	No
AT3G09350	2.21083	7.28485	43.6956	3.83638e-11	Fes1A	Fes1A [Source:UniProtKB/TrEMBL;Acc:Q84J81]	, GO:0005737, GO:0005634, GO:0005829, GO:0050790, GO:0009651, GO:0009408, GO:0005783, GO:0030544, GO:0000774	Yes
AT3G09480	1.70321	3.77616	82.9779	8.29743e-20	NA	Histone H2B [Source:UniProtKB/TrEMBL;Acc:A0A178V4X7]	GO:0003677, GO:0005634, GO:0046982, GO:0005829, GO:0000786, GO:0005694, GO:0006334	No
AT3G15115	-1.92475	4.6497	44.8129	2.16785e-11	NA	Serine/arginine repetitive matrix protein [Source:UniProtKB/TrEMBL;Acc:Q9LIM3]	GO:0008150	No
AT3G17790	-1.76754	6.32601	74.5041	6.05118e-18	PAP17	Purple acid phosphatase 17 [Source:UniProtKB/Swiss-Prot;Acc:Q9SCX8]	GO:0042542, GO:0016787, GO:0098869, GO:0046872, GO:0016491, GO:0055114, GO:0005576, GO:0004601, GO:0016311, GO:0003993, GO:0030643, GO:0016791, GO:0008198, GO:0009986, GO:0008199	No
AT3G19680	-2.15479	6.85905	29.3934	5.90778e-08	NA	Uncharacterized protein At3g19680 [Source:UniProtKB/TrEMBL;Acc:Q9LJM6]	GO:0009536, GO:0005886	No
AT3G23605	2.06698	4.17823	89.9397	2.45526e-21	PUX12	Plant UBX domain-containing protein 12 [Source:UniProtKB/Swiss-Prot;Acc:Q9LUG7]	GO:0005515	No
AT3G25597	1.78191	2.95293	22.3245	2.30253e-06	NA	Transmembrane protein [Source:UniProtKB/TrEMBL;Acc:Q9LI85]	GO:0016020, GO:0016021	No
AT3G28040	-1.78071	4.43251	33.3315	7.77118e-09	NA	Probably inactive leucine-rich repeat receptor-like protein kinase At3g28040 [Source:UniProtKB/Swiss-Prot;Acc:Q9LRT1]	GO:0009506, GO:0046777, GO:0016020, GO:0016021, GO:0000166, GO:0005524, GO:0004672, GO:0006468, GO:0005515, GO:0005886	No
AT3G47570	-1.55137	4.98506	67.3772	2.2423e-16	NA	Probable LRR receptor-like serine/threonine-protein kinase At3g47570 [Source:UniProtKB/Swiss-Prot;Acc:C0LGP4]	GO:0016740, GO:0005886, GO:0016020, GO:0016021, GO:0000166, GO:0005524, GO:0016301, GO:0016310, GO:0004672, GO:0006468, GO:0004674, GO:0005515	No
AT3G48070	1.87149	5.76387	96.1944	1.04138e-22	NA	RING/U-box superfamily protein [Source:UniProtKB/TrEMBL;Acc:F4JCT1]	GO:0004842, GO:0016567, GO:0030014	No
AT3G51180	-1.58031	1.95304	17.1451	3.46309e-05	NA	Zinc finger CCCH domain-containing protein 45 [Source:UniProtKB/Swiss-Prot;Acc:Q94C33]	GO:0008150, GO:0046872, GO:0003677, GO:0005634	No
AT3G61170	-1.76323	2.28722	81.0521	2.19849e-19	NA	Tetratricopeptide repeat (TPR)-like superfamily protein [Source:UniProtKB/TrEMBL;Acc:Q9M2E7]	GO:0008270, GO:0009451, GO:0005515	No
AT4G17430	-1.56625	2.87731	76.1408	2.64141e-18	OFUT30	O-fucosyltransferase 30 [Source:UniProtKB/Swiss-Prot;Acc:Q1JPM5]	GO:0006004, GO:0005802, GO:0005768, GO:0016757, GO:0016740, GO:0016020, GO:0016021, GO:0005975, GO:0005794, GO:0006486	No
AT4G17900	1.88305	6.31654	65.0512	7.29766e-16	NA	At4g17900 [Source:UniProtKB/TrEMBL;Acc:Q0WUB8]	GO:0008150,	No
AT4G24370	1.70281	3.92272	55.7061	8.41583e-14	NA	Uncharacterized protein At4g24370 [Source:UniProtKB/TrEMBL;Acc:Q9STV7]	GO:0008150, GO:0005515	No
AT4G33467	1.90137	2.70172	22.6689	1.92454e-06	NA	Putative uncharacterized protein [Source:UniProtKB/TrEMBL;Acc:Q570U1]	NA	No
AT4G35320	-1.70923	3.60004	104.859	1.31151e-24	NA	AT4g35320/F23E12_120 [Source:UniProtKB/TrEMBL;Acc:Q9ASZ6]	GO:0008150	No
AT4G38400	-1.51307	6.0256	23.5044	1.24628e-06	EXLA2	Expansin-like A2 [Source:UniProtKB/Swiss-Prot;Acc:Q9SVE5]	GO:0009505, GO:0009506, GO:0005576, GO:0019953, GO:0016020	No
AT5G04220	2.11863	3.57382	82.9027	8.6193e-20	SYT3	Synaptotagmin-3 [Source:UniProtKB/Swiss-Prot;Acc:Q7XA06]	GO:0016020, GO:0016021, GO:0008289, GO:0006869, , GO:0046872, GO:0005783	No
AT5G04930	1.88705	7.31114	68.8797	1.04657e-16	ALA1	Phospholipid-transporting ATPase [Source:UniProtKB/TrEMBL;Acc:A0A178UBN1]	GO:0045332, GO:0046872, GO:0005886, GO:0016020, GO:0016021, GO:0000287, GO:0000166, GO:0005524, GO:0005783, GO:0005789, GO:0005515, GO:0015914, GO:0004012, GO:0140326	No
AT5G05365	-1.71436	3.01618	54.962	1.22886e-13	NA	Heavy metal transport/detoxification superfamily protein [Source:UniProtKB/TrEMBL;Acc:Q56ZM7]	GO:0046872, GO:0030001	No
AT5G13180	2.6973	4.85033	105.384	1.00603e-24	NAC083	NAC domain-containing protein 83 [Source:UniProtKB/Swiss-Prot;Acc:Q9FY93]	GO:0016032, GO:0006355, GO:0003677, GO:0005634, GO:0003700, GO:0005515, GO:0009651, GO:0009737, GO:0010150, GO:0045892, GO:0010089	No
AT5G18310	1.61756	6.84132	35.9127	2.0636e-09	NA	AT5G18310 protein [Source:UniProtKB/TrEMBL;Acc:B9DGJ0]	GO:0016787, GO:0008150, GO:0005886	No
AT5G20110	-1.83636	1.91522	62.4768	2.696e-15	NA	At5g20110 [Source:UniProtKB/TrEMBL;Acc:Q6NM36]	GO:0003774, GO:0005737, GO:0005874, GO:0007017, GO:0030286, GO:0005856, GO:0005868, GO:0051959, GO:0045505, GO:2000582, GO:0008574	No
AT5G25620	-1.81262	1.15506	45.0402	1.93027e-11	YUC6	Flavin-binding monooxygenase family protein [Source:TAIR;Acc:AT5G25620]	GO:0047134, GO:0009851, GO:0009819, GO:0004497, GO:0016491, GO:0055114, GO:0050660, GO:0050661, GO:0006979, GO:0004499, GO:0103075, GO:0005737	No
AT5G28300	-1.82606	4.76235	115.948	4.87959e-27	NA	Trihelix transcription factor GTL2 [Source:UniProtKB/Swiss-Prot;Acc:Q8H181]	GO:0001158, GO:0045893, GO:0003677, GO:0005634, GO:0003700, GO:0006355, GO:0005516, GO:0043565	No
AT5G41990	1.52249	6.61506	98.6671	2.98719e-23	WNK8	Serine/threonine-protein kinase WNK8 [Source:UniProtKB/Swiss-Prot;Acc:Q944Q0]	GO:0010228, GO:0009911, GO:0042802, GO:0046777, GO:0016740, GO:0000166, GO:0005524, GO:0005634, GO:0016301, GO:0016310, GO:0004672, GO:0006468, GO:0004674, GO:0005515, GO:0009909, GO:0005737, GO:0035556, GO:0048573	No
AT5G47050	2.99799	5.21323	115.635	5.71381e-27	NA	SBP (S-ribonuclease binding protein) family protein [Source:UniProtKB/TrEMBL;Acc:Q9FJQ8]	GO:0004842, GO:0016567	No
AT5G48850	-2.79126	3.70455	26.6484	2.44051e-07	SDI1	ATSDI1 [Source:UniProtKB/TrEMBL;Acc:A0A178UKA2]	GO:0010439, GO:0005634, GO:0005515, GO:0010438, GO:0006792, GO:0090568	Yes
AT5G49450	2.09256	4.10802	50.4577	1.21763e-12	BZIP1	Basic leucine zipper 1 [Source:UniProtKB/Swiss-Prot;Acc:Q9FGX2]	GO:0071333, GO:0009267, GO:0009901, GO:0010182, GO:0009617, GO:0044212, GO:0045893, GO:0006355, GO:0006970, GO:0003677, GO:0005634, GO:0003700, GO:0043565, GO:0005515, GO:0009651, GO:0046982, GO:0006521	No
AT5G50210	1.50995	7.14507	61.2664	4.9852e-15	QS	SUFE3 [Source:UniProtKB/TrEMBL;Acc:A0A178UIT6]	GO:0019805, GO:0051539, GO:0016740, GO:0046872, GO:0009507, GO:0009536, GO:0051176, GO:0009435, GO:0051536, GO:0008987, GO:0019363, GO:0043085, GO:0042803, GO:0008047, GO:0009060, GO:0034628, GO:0016226	No
AT5G54300	1.91617	5.71316	57.5794	3.24605e-14	NA	Cotton fiber expressed protein 1-like protein [Source:UniProtKB/TrEMBL;Acc:Q9FL70]	GO:0008150, GO:0003674, GO:0016020, GO:0016021	No
AT5G62180	1.84672	2.65213	17.0819	3.58015e-05	CXE20	Probable carboxylesterase 120 [Source:UniProtKB/Swiss-Prot;Acc:Q9LVB8]	GO:0016787, GO:0009056	No
AT1G21560	-1.51959	3.56472	62.9871	2.08061e-15	NA	F14J8.16 protein [Source:UniProtKB/TrEMBL;Acc:Q9LPK4]	GO:0008150,	No
AT2G31390	1.59168	7.11357	27.3088	1.73416e-07	NA	Probable fructokinase-1 [Source:UniProtKB/Swiss-Prot;Acc:Q9SID0]	GO:0008865, GO:0019200, GO:0019252, GO:0016740, GO:0000166, GO:0005524, GO:0016301, GO:0016310, GO:0016773, GO:0005975, GO:0005829, GO:0005777, GO:0005886, GO:0046835, GO:0006000	No
AT4G17460	-1.9434	3.69709	37.297	1.01442e-09	HAT1	Homeobox-leucine zipper protein HAT1 [Source:UniProtKB/Swiss-Prot;Acc:P46600]	GO:0010582, GO:0048467, GO:0043621, GO:0043565, GO:0006355, GO:0003677, GO:0005634, GO:0003700, GO:0005515, GO:0003006, GO:0080127	No
AT4G33905	4.37566	4.85627	247.948	7.27538e-56	NA	AT4g33900 [Source:UniProtKB/TrEMBL;Acc:Q9FPH4]	GO:0016021, GO:0005737	No
AT5G04230	-2.00694	2.3115	90.4462	1.9008e-21	PAL3	Phenylalanine ammonia-lyase [Source:UniProtKB/TrEMBL;Acc:F4JW69]	GO:0045548, GO:0009800, GO:0016841, GO:0003824, GO:0016829, GO:0005737, GO:0006559, GO:0009698, GO:0005515	No
AT5G13190	1.77772	6.16564	52.324	4.706e-13	NA	CONTAINS InterPro DOMAIN/s: LPS-induced tumor necrosis factor alpha factor (InterPro:IPR006629); Ha. [Source:TAIR;Acc:AT5G13190]	GO:0034051, GO:0046872, GO:0005886, GO:0016020, GO:0016021, GO:0005515,	No
