# Supplementary material for: Establishment of single-cell transcriptional states during seed germination
Source: Nat Plants. 2024 Sep 10;10(9):1418–34. doi: 10.1038/s41477-024-01771-3 (PMC11410669; doi:10.1038/s41477-024-01771-3)
Supplement: Supplementary file 7 — Cluster-specific and known transcription factors. [file 41477_2024_1771_MOESM7_ESM.xlsx]

## Sheet: TFs with known function in germ
Supp Table 17. A total of 81 transcription factors predicted to be active across the models of all cell clusters. Unique TFs are highlighted in blue. TFs highlighted in bold indicating known function in seed germination, embryo development, and seedling development.
Gene ID	Gene Name	Reference	Function
AT4G00250	ATSTKL2		STKL2 is a DUF domain containing DNA binding protein that may be involved in mediating certain glucose responses. Binds to promoter of PGR, a putative plasma membrane glucose response regulator.
AT5G08520	MYBS2		Duplicated homeodomain-like superfamily protein;
AT5G47390	MYBH	https://doi.org/10.1093/jxb/ert223	MYBH is one of the molecular components that regulate hypocotyl elongation in response to darkness
AT3G56850	AREB3	https://doi.org/10.1093/jxb/eri050	Encodes an ABA-responsive element binding protein with a bZIP domain. Located in the nucleus and expressed in the embryo during seed maturation.
AT1G19000			Homeodomain-like superfamily protein
AT1G49010	MYBS1		Duplicated homeodomain-like superfamily protein
AT4G16150	CAMTA5		CATMA5 is a transcriptional activator. It acts in the cold response pathway, it can bind to and activate the expression of DREB1 genes.
AT4G31800	WRKY18	10.1186/1471-2229-10-281	WRKY18 has a positive effect on plant ABA sensitivity for inhibition of seed germination and root growth
AT4G14770	SOL2		Regulates fate transition and cell Divisions in the stomatal lineage.
AT5G09410	CAMTA1		calmodulin-binding protein, similar to another ethylene-upregulated calmodulin-binding protein ER1 GI:11612392 from (Nicotiana tabacum)
AT4G32730	ATMYB3R-1
AT3G50260	CEJ1		Encodes a member of the DREB subfamily A-5 of ERF/AP2 transcription factor family. The protein contains one AP2 domain. Involved in defense and freezing stress responses. There are 16 members in this subfamily including RAP2.1, RAP2.9 and RAP2.10. The mRNA is cell-to-cell mobile.
AT1G69010	BIM2		Encodes BES1-INTERACTING MYC-LIKE 2 (BIM2), a PAR1 (PHYTOCHROME RAPIDLY REGULATED 1)-interacting protein that positively modulates the shade avoidance syndrome in Arabidopsis seedlings.
AT4G36900	RAP2.10		Encodes a member of the DREB subfamily A-5 of ERF/AP2 transcription factor family (RAP2.10). The protein contains one AP2 domain. There are 16 members in this subfamily including RAP2.9 and RAP2.1.
AT5G52660	RVE6		Encodes RVE6, a homolog of the circadian rhythm regulator RVE8. rve4 rve6 rve8 triple mutants display an extremely long circadian period, with delayed and reduced expression of evening-phased clock genes.
AT5G51990	CBF4		encodes a member of the DREB subfamily A-1 of ERF/AP2 transcription factor family (CBF4). The protein contains one AP2 domain. There are six members in this subfamily, including CBF1, CBF2, and CBF3. This gene is involved in response to drought stress and abscisic acid treatment, but not to low temperature.
AT1G12610	DDF1		Encodes a member of the DREB subfamily A-1 of ERF/AP2 transcription factor family (DDF1). The protein contains one AP2 domain. There are six members in this subfamily, including CBF1, CBF2, and CBF3. Overexpression of this gene results in delayed flowering and dwarfism, reduction of gibberellic acid biosynthesis, and increased tolerance to high levels of salt.
AT1G76880	DF1	https://doi.org/10.1093/plcell/koac011	DF1 is a putative transcription factor required for the synthesis of seed mucilage polysaccharides. The df1 seeds produce almost 50% less mucilage than wild-type, but show less severe defects than the myb5 and ttg2 mutants.
AT1G13450	GT-1	https://doi.org/10.1104/pp.104.046698	Encodes GT-1, a plant transcription factor that binds to one of the cis-acting elements, BoxII, which resides within the upstream promoter region of light-responsive genes. GT-1 was assumed to act as a molecular switch modulated through Ca(2+)-dependent phosphorylation/dephosphorylation in response to light signals.
AT3G24520	HSFC1		member of Heat Stress Transcription Factor (Hsf) family
AT2G38340	DREB19		encodes a member of the DREB subfamily A-2 of ERF/AP2 transcription factor family. The protein contains one AP2 domain. There are eight members in this subfamily including DREB2A AND DREB2B that are involved in response to drought.
AT5G16820	HSF3		encodes a putative transcription factor whose expression is not induced by heat but whose stable overexpression leads to expression of HSP. Required early in the stress response for transient expression of heat shock genes.
AT5G11510	MYB3R-4		Arabidopsis thaliana putative c-myb-like transcription factor MYB3R-4. Functions in powdery mildew induced host endoreduplication at the site of infection. Activates mitotic gene expression, cytokinin response.
AT1G77200			encodes a member of the DREB subfamily A-4 of ERF/AP2 transcription factor family. The protein contains one AP2 domain. There are 17 members in this subfamily including TINY.
AT3G10800	bZIP28		Encodes bZIP28, a putative membrane-tethered transcriptional factor. Up-regulated in response to heat
AT2G23340	DEAR3		encodes a member of the DREB subfamily A-5 of ERF/AP2 transcription factor family. The protein contains one AP2 domain. There are 16 members in this subfamily including RAP2.1, RAP2.9 and RAP2.10.
AT4G36620	GATA19		Encodes a member of the GATA factor family of zinc finger transcription factors.
AT2G38470	WRKY33		Member of the plant WRKY transcription factor family. Regulates the antagonistic relationship between defense pathways mediating responses to P. syringae and necrotrophic fungal pathogens.
AT1G35460	FBH1		Encodes a bHLH transcription factor involved in CFL1-mediated regulation of cuticle development. Overexpression leads to abnormal cuticle development.
AT1G47655			Dof-type zinc finger DNA-binding family protein
AT5G65130	ERF57		encodes a member of the DREB subfamily A-6 of ERF/AP2 transcription factor family. The protein contains one AP2 domain. There are 8 members in this subfamily including RAP2.4.
AT5G47370	HAT2		homeobox-leucine zipper genes induced by auxin, but not by other phytohormones. Plays opposite roles in the shoot and root tissues in regulating auxin-mediated morphogenesis.
AT4G01280	RVE5		RVE5 is one of eleven homologous MYB-like transcription factors in Arabidopsis and a member of the RVE8 clade. Plays a minor role in clock regulation.
AT4G18890	BEH3		BES1/BZR1 homolog 3
AT1G78700	BEH4		BES1/BZR1 homolog 4
AT2G36010	E2F3		Member of the E2F transcription factors, (cell cycle genes), key components of the cyclin D/retinoblastoma/E2F pathway.
AT1G46768	RAP2.1		encodes a member of the DREB subfamily A-5 of ERF/AP2 transcription factor family (RAP2.1). The protein contains one AP2 domain. There are 16 members in this subfamily including RAP2.9 and RAP2.10.
AT4G31060			encodes a member of the DREB subfamily A-5 of ERF/AP2 transcription factor family. The protein contains one AP2 domain. There are 15 members in this subfamily including RAP2.1, RAP2.9 and RAP2.10. A maternally expressed imprinted gene.
AT5G13790	AGL15	10.1093/plphys/kiab089	AGL15 is preferentially expressed during embryogenesis
AT2G43000	NAC042		Encodes a NAC transcription factor induced by hydrogen peroxide (H2O2). Involved in senescence. Over expression of the gene strongly delays senescence and enhances tolerance to various abiotic stresses.
AT5G62470	MYB96	https://doi.org/10.1093/pcp/pcy073	Encodes a R2R3 type Myb transcription factor whose expression is strongly induced by abscisic acid. Mediates abscisic acid signaling during drought stress response. Promotes seed fatty acid accumulation.
AT5G18450			encodes a member of the DREB subfamily A-2 of ERF/AP2 transcription factor family. The protein contains one AP2 domain. There are eight members in this subfamily including DREB2A AND DREB2B that are involved in response to drought.
AT1G01060	LHY		LHY encodes a myb-related putative transcription factor involved in circadian rhythm along with another myb transcription factor CCA1
AT1G33240	GTL1		Encodes a plant transcriptional activator that contains two separate, but similar, trihelix DNA-binding domains, similar to GT-2. Gene is expressed in all aerial parts of the plant, with higher level of expression in siliques. At-GTL2 was thought to be a duplicated copy of this gene but is likely to be a cloning artefact, the result of a chimeric clone. Regulates ploidy-dependent cell growth in t…
AT4G00730	ANL2		Encodes a homeodomain protein of the HD-GLABRA2 group. Involved in the accumulation of anthocyanin and in root development. Loss of function mutants have increased cell wall polysaccharide content.
AT2G20110	TCX6		esmin/TSO1-like CXC domain-containing protein which is a transcriptional repressor of genes required for maintenance of DNA methylation, including MET1, CMT3, DDM1, KYP and VIMs. Functions redundantly with its paralogue TCX5 in repressing the expression of these genes.
AT3G28920	HB34		homeobox protein 34
AT3G60580	ZAT9		C2H2-like zinc finger protein
AT1G51700	DOF1		Encodes dof zinc finger protein (adof1). The mRNA is cell-to-cell mobile.
AT4G01540	ANAC068		Encodes a membrane-bound NAC (for NAM, ATAF1/2, CUC2) transcription factor, designated NTM1 (for NAC with transmembrane motif1). NTM1 regulates cell division in Arabidopsis.
AT5G10030	TGA4		Encodes a member of basic leucine zipper transcription gene family.
AT3G26790	FUSCA3	10.1186/1471-2229-12-15	Transcriptional factor with high similarity to the B3 region of the VP1/ABI3-like proteins. Full length FUS3 protein binds to the highly conserved RY motif [DNA motif CATGCA(TG)], present in many seed-specific promoters, and the B3 domains of this transcription factor is necessary for the specific interaction with the RY element. Transcriptional activity of FUS3 requires the B3 DNA-binding domain…
AT4G25470	CBF2		Encodes a member of the DREB subfamily A-1 of ERF/AP2 transcription factor family (CBF2). The protein contains one AP2 domain. There are six members in this subfamily, including CBF1, CBF2, and CBF3. This gene is involved in response to low temperature, abscisic acid, and circadian rhythm. Overexpressing this gene leads to increased freeze tolerance and induces the expression level of 85 cold-ind…
AT1G19210	ERF017		encodes a member of the DREB subfamily A-5 of ERF/AP2 transcription factor family. The protein contains one AP2 domain. There are 15 members in this subfamily including RAP2.1, RAP2.9 and RAP2.10.
AT5G67190	DEAR2		encodes a member of the DREB subfamily A-5 of ERF/AP2 transcription factor family. The protein contains one AP2 domain. There are 16 members in this subfamily including RAP2.1, RAP2.9 and RAP2.10.
AT5G65310	HB5		Encodes a class I HDZip (homeodomain-leucine zipper) protein that is a positive regulator of ABA-responsiveness, mediating the inhibitory effect of ABA on growth during seedling establishment.
AT1G69780	ATHB13	https://doi.org/10.1104/pp.15.01704	Encodes a homeodomain leucine zipper class I (HD-Zip I) protein which is expressed during the seed-to-seedling transition, regulates some of the network nodes, and affects late seedling establishment. Knock-out mutants for athb13 showed increased primary root length as compared with wild type (Col-0) seedlings, suggesting that this transcription factor is a negative regulator of early root growth…
AT3G12250	TGA6		basic leucine zipper transcription factor involved in the activation of SA-responsive genes.
AT1G08320	TGA9		bZIP transcription factor family protein
AT2G30250	WRKY25		member of WRKY Transcription Factor; Group I. Located in nucleus. Involved in response to various abiotic stresses - especially salt stress.
AT5G66940	ARDOF5.8		Encodes a nuclear localized DOF-domain binding transcription factor.
AT2G03340	WRKY3		Encodes WRKY DNA-binding protein 3 (WRKY3).
AT1G36060	TG	https://doi.org/10.1038/s41467-022-29315-3	Encodes a member of the DREB subfamily A-6 of ERF/AP2 transcription factor family. The protein contains one AP2 domain. There are 8 members in this subfamily including RAP2.4.Overexpression results in increased drought tolerance and vitrified leaves. Binds to DRE/GCC promoter elements and activates expression of aquaporin genes AtTIP1;1, AtTIP2;3, and AtPIP2;2.Involved in light induced suppressio…
AT5G25190	ESE3		encodes a member of the ERF (ethylene response factor) subfamily B-6 of ERF/AP2 transcription factor family. The protein contains one AP2 domain. There are 12 members in this subfamily including RAP2.11.
AT2G02820	MYB88		Encodes a putative transcription factor (MYB88), involved in stomata development, double loss of MYB88 and FLP (MYB124) activity results in a failure of guard mother cells (GMCs) to adopt the guard cell fate, thus they continue to divide resulting in abnormal stomata consisting of clusters of numerous guard cell-like cells. This phenotype is enhanced in double mutants over the single mutant flp p…
AT4G34410	ERF109		Encodes a member of the ERF (ethylene response factor) subfamily B-3 of ERF/AP2 transcription factor family. The protein contains one AP2 domain. There are 18 members in this subfamily including ATERF-1, ATERF-2, AND ATERF-5. Regulates programmed cell death (PCD) inhibitor genes.
AT1G53170	ERF8		encodes a member of the ERF (ethylene response factor) subfamily B-1 of ERF/AP2 transcription factor family (ATERF-8). The protein contains one AP2 domain. There are 15 members in this subfamily including ATERF-3, ATERF-4, ATERF-7, and leafy petiole.
AT3G15210	ERF4		Encodes a member of the ERF (ethylene response factor) subfamily B-1 of ERF/AP2 transcription factor family (ATERF-4). The protein contains one AP2 domain. Acts as a negative regulator of JA-responsive defense gene expression and resistance to the necrotrophic fungal pathogen Fusarium oxysporum and antagonizes JA inhibition of root elongation. The mRNA is cell-to-cell mobile.
AT2G02540	HB21		Zinc finger homeobox protein. Expressed in vascular tissue. In a yeast one hybrid system was not able to transactivate a reporter gene.
AT3G11280			Putative transcription factors interacting with the gene product of VHA-B1 (vacuolar ATPase subunit B1; as shown through yeast two-hybrid assay).
AT1G20980	SPL14		encodes a nuclear plant-specific protein with features characteristic of a transcriptional regulator, including a nuclear localization signal sequence, a plant-specific DNA binding domain (the SBP box), and a protein interaction motif (ankyrin repeats). It unctions as a transcriptional regulator that plays a role not only in sensitivity to FB1, but also in the development of normal plant architec…
AT1G29280	WRKY65	https://doi.org/10.1016/j.molp.2022.09.018	member of WRKY Transcription Factor; Group II-e The mRNA is cell-to-cell mobile. May involved with other WRKYs at hypocotyl elongation under high temperature.
AT1G09540	MYB61	https://doi.org/10.1105/tpc.010265	Encodes putative transcription factor. Mutants lack of mucilage extrusion from the seeds during imbibition. Reduced quantities of mucilage are deposited during the development of the seed coat epidermis in myb61 mutants. Expressed in guard cells,loss of function mutations show an increase in stomatal pore opening suggesting a role in ABA independent regulation of stomatal pore size.
AT1G76890	GT2		encodes a plant trihelix DNA-binding protein
AT3G04030	MYR2		Homeodomain-like superfamily protein
AT5G02460	PEAR2	https://doi.org/10.1038/s41586-018-0839-y	PEAR protein involved in the formation of a short-range concentration gradient that peaks at protophloem sieve elements, and activates gene expression that promotes radial growth. Locally promotes transcription of inhibitory HD-ZIP III genes, and thereby establishes a negative-feedback loop that forms a robust boundary that demarks the zone of cell division.
AT1G49560	HHO6		Homeodomain-like superfamily protein
AT2G46590	DAG2	https://doi.org/10.1105/tpc.010491	Encodes a protein containing Dof zinc finger motifs that is a positive regulator of light-mediated seed germination. Its expression is limited to vascular system of the mother plant. A recessive mutation is inherited as maternal-effect and expression is not detected in the embryo. Mutants are defective in seed germination and are more dependent on light and cold treatment and less sensitive to gi…
AT4G37180	UIF1		UIF1 is a nuclear and cytoplasmically localized myb-domain containing member of the GARP G2-like subfamily of transcription factors. Interacts with ULT1 and binds to the WUS promoter. UIF1 binding domains are also found in CUC and AG promoters suggesting they are also direct targets. This locus was also identified as a putative cytoskeletal protein in a yeast screen.
AT2G37590	PEAR1	https://doi.org/10.1038/s41586-018-0839-y	PEAR protein involved in the formation of a short-range concentration gradient that peaks at protophloem sieve elements, and activates gene expression that promotes radial growth. Locally promotes transcription of inhibitory HD-ZIP III genes, and thereby establishes a negative-feedback loop that forms a robust boundary that demarks the zone of cell division.
AT3G21890	BBX31		Encodes a microprotein that delays floral transition by forming a complex with CONSTANS (CO) and the co-repressor protein TOPLESS.

## Sheet: Unique TFs all models clusters
TFs unique to a single model
ATID	Cluster	Gene name
AT4G14770	1	ATTCX2, SOL2, TCX2
AT5G11510	4	AtMYB3R4, MYB3R-4
AT1G47655	4
AT5G65130	5	WIND4
AT2G36010	5	ATE2FA, E2F3
AT4G31060	5
AT5G13790	5	AGL15
AT2G43000	6	ANAC042, AtJUB1, JUB1, NAC042
AT1G33240	6	AT-GTL1, ATGTL1, GTL1
AT4G00730	6	AHDP, ANL2
AT3G60580	6	ZAT9
AT4G01540	7	ANAC068, NTM1
AT3G26790	8	FUS3
AT1G19210	10	ERF017, ERF17
AT5G65310	10	ATHB-5, ATHB5, HB5
AT1G69780	10	ATHB13
AT3G12250	11	BZIP45, TGA6
AT1G08320	11	bZIP21, TGA9
AT5G66940	11	ATDOF5.8
AT2G03340	11	WRKY3
AT1G36060	11	TG, WIND3
AT5G25190	12	ESE3
AT2G02820	12	AtMYB88, MYB88
AT4G34410	12	ERF109, RRTF1
AT1G53170	12	ATERF-8, ATERF8, ERF8
AT3G15210	12	ATERF-4, ATERF4, ERF4, RAP2.5
AT2G02540	12	ATHB21, HB21, ZFHD4, ZHD3
AT3G11280	13
AT1G20980	14	ATSPL14, FBR6, SPL14, SPL1R2
AT1G29280	14	ATWRKY65, WRKY65
AT1G09540	14	ATMYB61, MYB61
AT1G76890	15	AT-GT2, GT2
AT3G04030	15	MYR2
AT5G02460	15	PEAR2
AT1G49560	15	HHO6
AT2G46590	15	DAG2
AT4G37180	15	HHO5, UIF1
AT2G37590	15	ATDOF2.4, DOF2.4, PEAR1
AT3G21890	15	BBX31, miP1a
