# Supplementary material for: Establishment of single-cell transcriptional states during seed germination
Source: Nat Plants. 2024 Sep 10;10(9):1418–34. doi: 10.1038/s41477-024-01771-3 (PMC11410669; doi:10.1038/s41477-024-01771-3)
Supplement: Supplementary file 11 — DEGs in T-DNA mutants [file 41477_2024_1771_MOESM11_ESM.xlsx]

## Sheet: areb3_DE
Supplemental Table Y. Lists of significant genes (FDR < 0.05) that are misexpressed in each of the mutants at 24 h SL.
logFC	logCPM	LR	PValue	padj	GeneID
-7.48174	3.98773	1138.04	1.7827e-249	3.51888e-245	AT1G53480
-7.12932	5.71466	619.83	8.14187e-137	8.03562e-133	AT3G01345
5.4354	2.43983	364.498	2.95209e-81	1.94238e-77	AT1G75945
3.64804	2.37295	182.599	1.3121e-41	6.47491e-38	AT3G29120
2.69819	3.12872	99.2412	2.23552e-23	8.82538e-20	AT5G33395
3.33485	0.512034	63.0381	2.02747e-15	6.67004e-12	AT3G29140
-2.43443	0.357758	60.1061	8.98783e-15	2.53444e-11	AT2G06995
-3.64654	1.18516	55.1931	1.09251e-13	2.69562e-10	AT3G41761
-0.748666	4.96228	54.8176	1.32248e-13	2.90049e-10	AT5G49990
0.775615	4.39837	52.1644	5.10437e-13	1.00755e-09	AT4G34000
1.05874	3.40643	51.3783	7.61767e-13	1.36696e-09	AT5G59320
-0.936376	6.91424	46.9548	7.26434e-12	1.19492e-08	AT1G03106
-0.855668	5.00791	46.4092	9.59637e-12	1.4571e-08	AT1G78780
-0.934728	4.53346	42.7958	6.07613e-11	8.5669e-08	AT1G16730
3.52451	-0.0692713	42.0034	9.11137e-11	1.199e-07	AT3G00560
5.10214	-0.82253	41.4458	1.21186e-10	1.49506e-07	AT1G62766
-0.924912	6.33052	39.8279	2.77361e-10	3.22049e-07	AT5G22470
-0.88718	5.61503	38.9282	4.39688e-10	4.82166e-07	AT2G28420
1.16468	3.46032	38.5367	5.37341e-10	5.30329e-07	AT5G48110
-0.582337	5.31334	38.6279	5.12799e-10	5.30329e-07	AT5G65530
-0.771743	3.33526	36.9866	1.18944e-09	1.11802e-06	AT3G29130
-0.619384	5.5184	36.1277	1.84797e-09	1.65805e-06	AT4G10020
-0.445917	5.99003	34.5254	4.2072e-09	3.61069e-06	AT5G65660
-0.541012	4.67971	34.2597	4.82263e-09	3.80776e-06	AT1G69252
-0.913421	6.89191	34.3132	4.69199e-09	3.80776e-06	AT2G39980
2.32012	0.096078	33.9551	5.63998e-09	4.28183e-06	AT3G05890
-0.963871	2.53316	33.7714	6.19829e-09	4.53141e-06	AT1G53490
1.25224	3.49623	33.469	7.24075e-09	5.10447e-06	AT5G51440
-0.57443	7.38978	33.1847	8.38073e-09	5.70438e-06	AT1G03790
1.31806	2.10876	32.0719	1.48569e-08	9.77533e-06	AT5G60520
-0.63622	5.00347	31.9338	1.59519e-08	1.01573e-05	AT3G56850
-0.528783	5.61404	31.5952	1.89898e-08	1.17137e-05	AT1G18460
0.856847	3.52371	30.7772	2.89425e-08	1.7312e-05	AT5G12110
-0.738857	3.82993	30.6111	3.15293e-08	1.77816e-05	AT2G38465
-1.62931	1.74365	30.6492	3.09147e-08	1.77816e-05	AT4G16745
1.33123	2.74424	30.3949	3.52447e-08	1.93249e-05	AT5G60930
0.959161	3.711	30.3207	3.66199e-08	1.95362e-05	AT5G47770
1.35054	3.31324	30.0987	4.10607e-08	2.13289e-05	AT2G26150
1.58517	3.47442	29.6773	5.10283e-08	2.51812e-05	AT1G49470
1.0535	4.15505	29.6834	5.08677e-08	2.51812e-05	AT4G12400
0.573107	4.93471	29.408	5.86346e-08	2.8229e-05	AT4G32208
-0.70832	3.88166	29.234	6.41452e-08	3.01467e-05	AT3G26395
-0.591336	4.6443	29.103	6.86303e-08	3.15045e-05	AT4G11910
2.07412	1.81503	28.7633	8.17854e-08	3.66901e-05	AT1G17180
-0.794625	3.77276	28.3894	9.92056e-08	4.3516e-05	AT1G48990
1.13515	3.11502	28.1205	1.13992e-07	4.8915e-05	AT1G53470
1.4034	3.46023	27.922	1.26307e-07	5.19411e-05	AT1G62480
-1.5093	1.0211	27.9556	1.24131e-07	5.19411e-05	AT4G18690
-0.791872	4.0618	27.853	1.30891e-07	5.27279e-05	AT5G65165
-0.468449	5.13229	27.4794	1.58777e-07	6.2682e-05	AT2G46270
1.43954	1.48919	27.244	1.7933e-07	6.61212e-05	AT1G10400
1.15581	1.96187	27.2895	1.75157e-07	6.61212e-05	AT1G48330
0.555008	4.73392	27.2559	1.78227e-07	6.61212e-05	AT5G13710
-0.462801	4.65476	27.2273	1.80888e-07	6.61212e-05	AT5G55470
-0.556914	6.83356	26.8092	2.24569e-07	8.05957e-05	AT1G22710
0.379287	5.99125	26.6676	2.41636e-07	8.51722e-05	AT4G26600
-0.93605	4.79872	26.4879	2.65192e-07	9.18355e-05	AT5G66052
0.849315	4.06509	26.0432	3.33858e-07	0.000113621	AT2G43140
-0.52651	5.18757	25.968	3.47125e-07	0.000116134	AT4G31390
-0.632322	5.3201	25.9183	3.56173e-07	0.000117175	AT3G10200
-0.776102	5.27976	25.8493	3.69139e-07	0.00011945	AT5G56100
0.914151	4.18702	25.6118	4.17485e-07	0.000132915	AT5G66690
-1.17203	3.45998	25.442	4.55873e-07	0.000142833	AT4G04830
2.6998	-0.327649	25.3813	4.70466e-07	0.000145102	AT1G29660
3.44618	-1.06776	25.3087	4.88503e-07	0.000148347	AT1G16620
-0.592722	4.93602	25.1823	5.21599e-07	0.000155998	AT5G40670
-0.589497	6.42192	24.9872	5.77117e-07	0.000170026	AT5G24130
0.634263	6.59164	24.8818	6.09561e-07	0.000176943	AT2G38540
0.480433	5.01906	24.6599	6.83927e-07	0.000195653	AT5G62410
-0.430628	7.2371	24.4009	7.82313e-07	0.000217494	AT1G42970
-0.553697	5.52874	24.408	7.7945e-07	0.000217494	AT4G10340
0.990513	4.10126	24.2282	8.5571e-07	0.000234595	AT2G41800
-0.770117	3.94104	24.0983	9.15394e-07	0.000245434	AT3G44290
1.06291	4.22587	24.0884	9.20112e-07	0.000245434	AT4G21850
-0.512166	4.32346	23.9386	9.94566e-07	0.000261757	AT5G01520
2.82384	0.255663	23.9091	1.00991e-06	0.000262298	AT4G23550
-0.553764	4.69228	23.8168	1.05951e-06	0.000271607	AT1G77950
-0.51869	4.62941	23.7395	1.10297e-06	0.000279123	AT3G60290
1.27433	1.27068	23.3965	1.31818e-06	0.000329362	AT5G62340
-0.55506	5.2802	23.3433	1.35512e-06	0.00033436	AT2G26355
0.499995	5.52179	23.2105	1.45202e-06	0.000353845	AT1G66280
1.30139	6.9936	23.1016	1.53663e-06	0.000369897	AT3G12580
-2.14992	-0.305147	22.9632	1.6513e-06	0.00039271	AT4G04810
0.62026	4.30494	22.9317	1.67859e-06	0.000394449	AT1G70090
-1.77725	-0.250753	22.8828	1.72187e-06	0.000399858	AT2G32550
0.410341	4.67236	22.8545	1.74743e-06	0.000401077	AT1G71850
1.06516	5.417	22.5436	2.05424e-06	0.000466076	AT5G52640
6.55462	-2.18509	22.4159	2.19547e-06	0.000492458	AT1G13260
0.696558	4.13966	22.3304	2.29547e-06	0.000509105	AT3G12110
-0.483929	4.80951	22.2077	2.4469e-06	0.00053666	AT5G18200
2.69409	1.17499	22.1721	2.49265e-06	0.000540685	AT5G33390
0.77746	6.72285	21.8884	2.88982e-06	0.000620023	AT2G29550
-0.825925	2.18151	21.7976	3.02977e-06	0.00064306	AT2G23590
3.11853	-0.585923	21.5575	3.4338e-06	0.000721062	AT5G39060
1.23911	2.4585	21.5236	3.49507e-06	0.000726202	AT3G19050
-0.59076	5.96221	21.4646	3.60417e-06	0.00074107	AT1G49032
-1.68242	9.13569	21.442	3.64701e-06	0.000742147	AT5G44120
-0.49904	7.63592	21.4004	3.72697e-06	0.000750681	AT4G25170
-3.68386	-2.14394	21.3525	3.82128e-06	0.000761901	AT1G07187
2.93571	-0.811747	21.1544	4.23738e-06	0.000820546	AT1G08105
-0.604353	3.69267	21.1531	4.24012e-06	0.000820546	AT3G12520
1.28268	1.53157	21.1728	4.19673e-06	0.000820546	AT3G51280
0.974938	3.51685	20.902	4.834e-06	0.000920424	AT3G16150
1.06102	1.44982	20.8775	4.89612e-06	0.000920424	AT4G32830
-0.522535	6.45531	20.8911	4.86156e-06	0.000920424	AT5G66570
-1.23728	0.933264	20.8365	5.00207e-06	0.000931469	AT1G28640
-0.450234	4.9669	20.7666	5.18794e-06	0.000957054	AT4G11040
-2.41252	-1.66415	20.7286	5.2921e-06	0.000967229	AT5G03985
2.36719	3.49415	20.6853	5.41293e-06	0.000980236	AT1G02930
0.625155	3.98988	20.665	5.47065e-06	0.000981683	AT4G22810
-0.466	4.59709	20.6344	5.55877e-06	0.00098851	AT1G15740
2.04211	3.04608	20.5863	5.70022e-06	0.00100461	AT1G02920
0.613233	5.4894	20.5385	5.8444e-06	0.00102091	AT5G60030
-0.512196	4.25157	20.4996	5.96423e-06	0.0010327	AT4G12980
0.920188	2.32883	20.2932	6.64348e-06	0.00105755	AT1G13790
-1.24101	1.45945	20.4027	6.27396e-06	0.00105755	AT1G48530
0.586751	4.49291	20.4075	6.25854e-06	0.00105755	AT1G57820
-0.950535	4.46626	20.3381	6.48941e-06	0.00105755	AT2G02120
0.812164	5.23835	20.2983	6.62592e-06	0.00105755	AT2G06850
1.07804	2.5146	20.3121	6.57828e-06	0.00105755	AT2G23630
1.62525	-0.155848	20.4128	6.24094e-06	0.00105755	AT4G11330
-0.503391	4.07684	20.3046	6.60429e-06	0.00105755	AT5G24735
0.433734	6.41023	20.2984	6.62555e-06	0.00105755	AT5G27330
0.362618	7.30271	20.339	6.48651e-06	0.00105755	AT5G55920
-0.589242	7.64743	20.2708	6.72191e-06	0.00106147	AT2G03090
0.623253	4.79033	20.19	7.01189e-06	0.00108131	AT1G69770
1.71576	3.87814	20.1997	6.97622e-06	0.00108131	AT4G08950
0.851365	4.83265	20.2095	6.94057e-06	0.00108131	AT4G14130
0.60626	3.60567	20.0437	7.56924e-06	0.00115821	AT1G64200
6.31469	-0.439571	20.0277	7.63294e-06	0.00115897	AT4G09455
-0.962921	2.54925	19.983	7.8135e-06	0.00117733	AT1G72645
-0.509382	3.79381	19.9676	7.87652e-06	0.00117784	AT1G78050
1.70572	0.766181	19.9014	8.1539e-06	0.00121015	AT2G44790
-0.60523	3.95661	19.7366	8.88841e-06	0.00130932	AT2G31585
-3.50934	-1.85086	19.6721	9.19319e-06	0.0013382	AT1G05853
-0.45232	5.96311	19.6666	9.22011e-06	0.0013382	AT1G68010
-0.369444	6.10912	19.5302	9.90222e-06	0.00142217	AT1G27290
-0.618719	4.46292	19.5224	9.94273e-06	0.00142217	AT2G06950
-1.05985	1.56168	19.5066	1.00252e-05	0.00142365	AT5G06570
-0.553552	3.92112	19.4292	1.04398e-05	0.00147193	AT1G46554
2.30364	-0.607114	19.2586	1.14153e-05	0.00159806	AT5G25980
0.674674	6.06891	19.2235	1.16275e-05	0.0016163	AT4G03210
-0.385385	5.47012	19.083	1.25153e-05	0.00171555	AT4G22890
0.353828	5.91849	19.0924	1.24537e-05	0.00171555	AT5G58590
3.22179	-0.941008	19.0291	1.28741e-05	0.00172884	AT1G21130
-0.647361	2.77101	19.029	1.2875e-05	0.00172884	AT1G30500
0.983477	3.56338	19.0541	1.27063e-05	0.00172884	AT4G31000
-0.462459	5.44181	18.9133	1.36792e-05	0.00181218	AT4G18810
-0.396437	6.67533	18.9138	1.3676e-05	0.00181218	AT5G54540
0.854848	2.11342	18.8471	1.41624e-05	0.00186368	AT5G59240
-0.399013	6.53149	18.6578	1.56405e-05	0.00204455	AT5G66190
3.41788	-1.5227	18.6308	1.58639e-05	0.00205908	AT1G18240
1.33801	1.09764	18.5945	1.61689e-05	0.00205908	AT2G03850
1.24363	1.69272	18.6007	1.61163e-05	0.00205908	AT4G21270
3.61255	-0.91122	18.6083	1.60516e-05	0.00205908	AT4G22690
0.395776	6.52425	18.5482	1.65662e-05	0.00209616	AT1G60640
-0.570891	3.47884	18.4108	1.78049e-05	0.00223854	AT3G25870
-0.890999	2.7358	18.3906	1.79939e-05	0.00224799	AT4G15396
1.44177	2.45166	18.3293	1.85824e-05	0.00229249	AT2G38470
0.628771	6.30375	18.3345	1.85317e-05	0.00229249	AT4G22010
-0.382907	5.85677	18.2673	1.91978e-05	0.00235369	AT1G12110
0.485955	4.80126	18.2104	1.97796e-05	0.00241006	AT2G28740
0.347706	5.54046	18.1906	1.99858e-05	0.00241022	AT3G55340
-0.408397	7.29502	18.1869	2.00251e-05	0.00241022	AT5G61410
-0.737797	5.0886	18.098	2.09825e-05	0.00250462	AT2G15010
0.573008	9.56897	18.0907	2.10632e-05	0.00250462	AT5G56030
0.595195	3.15738	18.067	2.13268e-05	0.00252078	AT2G29390
2.44351	-1.64789	18.0528	2.14866e-05	0.00252455	AT5G47220
-0.498053	8.79713	18.0213	2.18449e-05	0.00255145	AT1G77760
3.22785	-1.57633	17.957	2.25951e-05	0.00262355	AT1G66930
0.496164	3.59239	17.8464	2.39471e-05	0.00276428	AT4G11080
0.409688	8.6731	17.7814	2.47792e-05	0.0028437	AT1G56110
-0.377833	4.56296	17.7422	2.52949e-05	0.00288611	AT3G61830
1.53506	1.08014	17.7036	2.58133e-05	0.00292832	AT2G00840
0.839662	4.2217	17.6855	2.60608e-05	0.00293587	AT1G24170
0.372026	4.85001	17.677	2.61773e-05	0.00293587	AT4G34640
-2.28707	-1.05005	17.5501	2.7983e-05	0.00312066	ATCG00210
2.70772	-1.26426	17.5268	2.83292e-05	0.00314151	AT5G04970
0.871301	4.12198	17.4592	2.93542e-05	0.003237	AT2G41110
0.578065	5.83927	17.4113	3.01029e-05	0.00330112	AT3G18000
0.332861	7.04057	17.3524	3.10501e-05	0.00338617	AT5G26860
-0.52598	5.51435	17.2698	3.24299e-05	0.00351721	AT2G18570
2.81538	1.40443	17.2526	3.27257e-05	0.00352724	AT2G41100
0.754842	3.37196	17.2436	3.28797e-05	0.00352724	AT5G22940
-0.8602	1.76676	17.2189	3.33107e-05	0.00355416	AT3G28150
-0.481815	5.30804	17.1757	3.40764e-05	0.00361631	AT1G12130
0.704174	5.22914	17.1333	3.48454e-05	0.00365935	AT1G53500
1.38936	2.00371	17.1329	3.48528e-05	0.00365935	AT5G22460
-0.564052	3.79548	17.1079	3.53151e-05	0.00368828	AT2G23640
0.666568	4.84296	17.0929	3.55957e-05	0.00369802	AT2G47000
1.01342	3.25737	17.0742	3.5947e-05	0.00371496	AT5G10430
0.521031	4.00188	17.063	3.61605e-05	0.00371756	AT3G25900
-0.344999	5.48596	16.9656	3.80633e-05	0.00385298	AT1G10660
0.462314	5.45381	16.9783	3.781e-05	0.00385298	AT3G12860
-1.41913	3.59204	16.9674	3.8028e-05	0.00385298	AT4G25100
1.55271	0.680696	16.9475	3.84277e-05	0.00387002	AT5G60530
-0.700012	5.40321	16.8287	4.09094e-05	0.00404106	AT1G28650
0.598612	3.26789	16.8082	4.13544e-05	0.00404106	AT1G64220
0.347807	7.13519	16.8101	4.13123e-05	0.00404106	AT3G58660
0.846903	2.31612	16.8143	4.12205e-05	0.00404106	AT4G14150
-0.513712	6.88448	16.8273	4.09411e-05	0.00404106	AT4G34881
-1.3766	0.397211	16.8242	4.10066e-05	0.00404106	AT5G22600
-0.466638	6.39469	16.7916	4.17181e-05	0.00405652	AT1G75380
0.994684	2.45052	16.7445	4.27654e-05	0.00413797	AT1G36060
0.349725	5.76255	16.7016	4.37433e-05	0.00421194	AT4G30800
3.27455	-0.360041	16.6297	4.54338e-05	0.00435349	AT1G02360
-0.428379	5.21431	16.6096	4.5918e-05	0.00437863	AT4G01050
-0.339506	6.09139	16.5953	4.62663e-05	0.00439063	AT3G61700
-0.695743	3.12729	16.5815	4.66044e-05	0.00440155	AT1G55675
0.5703	7.15747	16.5721	4.68351e-05	0.00440228	AT1G09780
0.740938	3.4822	16.5522	4.73293e-05	0.00442764	AT4G00360
0.640853	4.20472	16.5166	4.82268e-05	0.00442767	AT1G29090
-0.607544	7.92721	16.535	4.77602e-05	0.00442767	AT1G32560
1.00484	1.61557	16.5335	4.7797e-05	0.00442767	AT2G22610
-0.85036	4.73285	16.5218	4.80951e-05	0.00442767	AT5G07200
-0.398774	4.87506	16.5052	4.85167e-05	0.00443367	AT3G05120
0.350163	6.76422	16.4518	4.99037e-05	0.00453846	AT4G25340
0.437296	6.35381	16.4434	5.01233e-05	0.00453846	AT5G61030
-0.360176	6.21465	16.4179	5.08022e-05	0.00457892	AT1G67740
1.21242	5.67428	16.365	5.22409e-05	0.00466599	AT2G41260
4.22762	-1.75247	16.3658	5.22203e-05	0.00466599	AT3G46280
-0.338232	5.40712	16.3347	5.3084e-05	0.00471993	AT2G22420
0.353561	6.29786	16.3158	5.36161e-05	0.00474587	AT5G62440
-0.33519	4.65705	16.2811	5.46053e-05	0.00479046	AT3G06850
-0.603713	5.85386	16.2892	5.43724e-05	0.00479046	AT5G47550
-2.54231	-1.96236	16.2523	5.54412e-05	0.00484227	AT5G63195
-0.43435	7.94397	16.2399	5.58055e-05	0.00485262	AT2G39730
0.546348	4.38969	16.2302	5.60926e-05	0.0048562	AT4G28190
0.871416	1.77968	16.1524	5.84438e-05	0.00503766	AT1G80370
0.54349	5.38536	16.1092	5.97927e-05	0.00513151	AT3G23470
3.74427	-0.395205	16.0937	6.02851e-05	0.00515137	AT5G64685
0.678362	3.52636	16.0779	6.07879e-05	0.00517195	AT4G31360
0.575926	4.26214	16.0263	6.24673e-05	0.00524699	AT1G79270
-2.3856	3.4156	16.0316	6.22926e-05	0.00524699	AT2G01008
0.346004	7.50522	16.0275	6.24293e-05	0.00524699	AT4G25730
-0.456671	5.53306	16.0092	6.30341e-05	0.00527216	AT1G52220
0.942515	2.18841	15.9997	6.33527e-05	0.00527645	AT1G47760
-0.471383	4.92803	15.9912	6.36385e-05	0.00527798	AT5G44260
1.57443	0.098928	15.9808	6.39875e-05	0.00528473	AT1G33500
1.49499	0.545574	15.9345	6.55716e-05	0.00539299	AT3G15550
0.570654	9.43964	15.9229	6.5974e-05	0.00540358	AT5G56010
-0.381593	5.07407	15.8879	6.72087e-05	0.00546938	AT1G54520
0.443879	4.70033	15.8844	6.73317e-05	0.00546938	AT5G23420
0.707671	3.62196	15.8766	6.76095e-05	0.00546944	AT5G01870
0.377205	5.60513	15.863	6.80976e-05	0.00548644	AT1G14060
1.89102	-0.601582	15.8331	6.91824e-05	0.00555118	AT3G14540
1.23433	1.85229	15.8141	6.98813e-05	0.00556204	AT3G01330
1.29958	1.56106	15.8203	6.96504e-05	0.00556204	AT3G02640
2.75551	-0.185297	15.747	7.24011e-05	0.00573904	AT1G21120
1.18008	1.74398	15.7396	7.26866e-05	0.00573904	AT3G25780
-0.301989	5.65802	15.7172	7.35517e-05	0.00576126	AT1G19490
0.38135	7.15024	15.7188	7.3492e-05	0.00576126	AT5G67510
1.96438	0.208918	15.6566	7.59476e-05	0.00592541	AT5G22580
0.303689	7.73499	15.6205	7.74118e-05	0.00600821	AT1G64880
0.697154	2.58103	15.6155	7.76176e-05	0.00600821	AT2G43840
-0.327169	6.31968	15.602	7.817e-05	0.00602733	AT5G16660
-0.463359	6.178	15.5713	7.94521e-05	0.0060787	AT2G24260
-0.426456	4.36632	15.575	7.92972e-05	0.0060787	AT3G02730
-0.514201	7.92457	15.5418	8.07011e-05	0.00615042	AT2G31980
4.62355	-1.64355	15.5151	8.18509e-05	0.00621406	AT3G23250
0.592432	3.4692	15.4715	8.37596e-05	0.0063346	AT5G18860
0.551297	3.30677	15.4455	8.49194e-05	0.0063978	AT5G39550
-0.533541	5.65139	15.3683	8.84585e-05	0.00663909	AT5G42825
1.86802	1.68862	15.357	8.89927e-05	0.00665389	AT3G13600
0.974327	3.07889	15.3498	8.93302e-05	0.00665392	AT5G17160
1.06425	2.69855	15.3353	9.00163e-05	0.00667982	AT4G17240
1.36222	2.73558	15.3128	9.1096e-05	0.00673462	AT5G06860
0.334482	4.76514	15.302	9.1621e-05	0.00673732	AT3G20790
0.35776	5.64102	15.298	9.18151e-05	0.00673732	AT3G45980
1.30668	2.47556	15.2644	9.34617e-05	0.00683274	AT1G65970
0.343152	5.08414	15.2569	9.38347e-05	0.0068347	AT1G16300
1.8743	-0.649611	15.2466	9.43475e-05	0.00684678	AT1G05010
0.975059	2.3516	15.1709	9.82037e-05	0.00707422	AT1G20450
0.410472	3.79369	15.1603	9.87606e-05	0.00707422	AT2G45100
0.734862	8.63894	15.1583	9.88627e-05	0.00707422	AT3G09440
1.32325	0.710807	15.1573	9.89151e-05	0.00707422	AT3G58650
0.746548	2.80444	15.1419	9.97251e-05	0.0071064	AT1G17745
1.84915	0.206317	15.1204	0.000100865	0.00713611	AT2G35930
0.338511	5.99298	15.1262	0.000100559	0.00713611	AT4G05410
-0.527584	9.31492	15.1033	0.000101787	0.00717564	AT1G26770
0.671573	2.75958	15.0894	0.000102537	0.00719394	AT3G51750
1.24727	2.92433	15.085	0.000102776	0.00719394	AT3G58120
0.534582	4.25785	15.0551	0.000104417	0.0072791	AT3G14200
1.00831	1.4162	15.0495	0.00010473	0.0072791	AT4G18010
0.738869	2.32631	15.0384	0.000105348	0.00729633	AT1G02220
1.74241	0.62805	15.0065	0.000107144	0.0073948	AT1G27730
-0.395167	4.67483	14.9382	0.000111088	0.00764033	AT4G22920
0.930745	4.09319	14.9134	0.000112562	0.00771477	AT3G17360
-0.486164	4.04834	14.8965	0.000113574	0.00775723	AT2G42890
-0.528693	5.67791	14.8585	0.000115883	0.00780684	AT1G32060
-0.412884	7.72125	14.8596	0.000115815	0.00780684	AT1G80640
2.0202	0.0397958	14.8762	0.000114799	0.00780684	AT3G50930
-0.411846	4.08967	14.86	0.000115795	0.00780684	AT5G44670
0.609978	4.42044	14.8131	0.000118709	0.00797005	AT1G76090
0.757991	3.28477	14.7968	0.00011974	0.00801201	AT3G23050
-0.678856	3.5073	14.7884	0.000120275	0.00802061	AT1G05560
0.732815	7.13223	14.758	0.000122229	0.00812351	AT1G77030
1.38018	0.0942262	14.7485	0.000122844	0.00813694	AT5G42700
0.307386	6.58767	14.7262	0.000124305	0.00817938	AT1G79150
0.902525	2.70036	14.7198	0.000124727	0.00817938	AT4G33270
0.743883	3.17344	14.7199	0.000124725	0.00817938	AT5G48890
-0.370553	6.74016	14.713	0.000125182	0.00818199	AT2G06520
-0.285478	6.6007	14.7064	0.000125619	0.00818346	AT1G02305
0.761367	3.08197	14.6332	0.00013059	0.00847934	AT5G05180
-0.368286	5.95561	14.612	0.000132069	0.00854722	AT5G21920
0.987161	3.19212	14.5947	0.000133286	0.00859783	AT3G06030
-0.447348	6.0833	14.5737	0.000134784	0.00866612	AT5G58160
0.591716	3.19797	14.5548	0.000136144	0.00872512	AT5G13060
2.55207	-0.92037	14.5196	0.000138711	0.00886088	AT3G54150
2.42085	0.278419	14.49	0.000140903	0.00897189	AT1G55450
1.48484	-0.314542	14.4805	0.000141621	0.00898862	AT2G32990
-1.69835	1.28363	14.4698	0.000142426	0.00901075	AT3G22121
0.718236	4.10933	14.4626	0.000142973	0.00901642	AT5G12940
0.642626	2.60476	14.4559	0.000143483	0.00901977	AT4G19420
0.478592	3.82645	14.4119	0.000146871	0.00920347	AT1G32640
-0.358077	6.58038	14.3967	0.000148063	0.00924879	AT1G56220
-0.341975	5.91262	14.3583	0.000151113	0.00940955	AT1G31330
-0.565906	3.60651	14.326	0.000153729	0.00954231	AT3G30180
1.89999	0.320696	14.3145	0.000154673	0.00957079	AT4G01750
-0.625696	5.26127	14.2962	0.000156181	0.00963394	AT4G35770
-0.690515	3.80125	14.2767	0.000157805	0.00970378	AT5G60220
1.09741	1.84256	14.2407	0.000160853	0.00981923	AT1G18370
0.902516	2.6926	14.2369	0.000161175	0.00981923	AT4G33260
-0.851138	2.24219	14.2376	0.000161117	0.00981923	AT5G62800
0.80802	2.56398	14.2071	0.00016375	0.00994543	AT5G10130
0.458707	5.13899	14.2009	0.000164292	0.0099477	AT2G35880
0.446617	4.4155	14.1913	0.000165133	0.00996809	AT4G22235
-0.496187	4.3596	14.1697	0.000167039	0.0100275	AT1G32900
1.30519	2.15209	14.1686	0.000167134	0.0100275	AT2G36830
0.406338	3.89388	14.1439	0.000169345	0.0101294	AT4G22320
1.06318	4.96275	14.1061	0.000172783	0.0103038	AT4G12730
2.77069	-0.894778	14.0555	0.000177491	0.0103978	AT1G26420
0.335222	8.67646	14.0732	0.000175835	0.0103978	AT1G76160
-0.605859	4.77688	14.0552	0.00017752	0.0103978	AT2G05310
0.387358	6.90843	14.0564	0.00017741	0.0103978	AT3G22660
0.32324	5.69811	14.0621	0.000176871	0.0103978	AT3G22790
1.37739	0.458483	14.0713	0.000176012	0.0103978	AT5G18470
0.385887	5.23074	14.0355	0.000179392	0.0104764	AT1G23410
-0.969839	1.07073	14.0243	0.000180461	0.0105077	AT1G66130
-0.472212	8.0419	14.0067	0.000182158	0.0105274	AT2G24270
-0.823477	2.06727	14.0042	0.000182399	0.0105274	AT2G34315
1.57435	0.495621	14.0067	0.000182159	0.0105274	AT5G25930
-0.503945	6.8791	13.9978	0.000183022	0.0105326	AT1G09765
0.780422	3.16582	13.9788	0.000184888	0.0105584	AT1G74310
0.493993	4.26977	13.9768	0.000185076	0.0105584	AT2G24300
-0.324144	6.0247	13.9827	0.000184502	0.0105584	AT5G10510
-0.33112	7.88892	13.9547	0.000187269	0.0106527	AT3G27020
-0.386233	4.84415	13.933	0.000189448	0.0107457	AT1G80920
1.26396	1.13347	13.9168	0.000191078	0.0108071	AT3G59710
-0.44453	5.04637	13.907	0.000192082	0.0108329	AT4G38580
-0.529945	5.72361	13.8378	0.000199288	0.0112073	AT4G36040
-0.283188	5.25457	13.7834	0.000205146	0.0114738	AT3G52060
-0.339111	5.29182	13.7829	0.00020519	0.0114738	AT5G62720
-0.456962	7.92563	13.775	0.000206064	0.0114901	AT5G11420
2.51131	-0.214444	13.7646	0.0002072	0.0115209	AT2G39200
0.60284	3.96083	13.7178	0.000212426	0.0117783	AT1G04680
2.2577	-1.4189	13.7103	0.000213286	0.0117928	AT1G07690
2.13428	0.0782043	13.705	0.000213888	0.0117931	AT4G38400
0.741181	3.98405	13.6974	0.000214749	0.0118076	AT3G23890
-0.329888	6.68126	13.647	0.000220599	0.0120955	AT3G55800
-0.974863	1.31092	13.6339	0.000222133	0.0121459	AT2G18050
0.305283	5.07085	13.6036	0.000225755	0.0122419	AT1G03830
0.416988	5.09656	13.607	0.000225349	0.0122419	AT1G04520
-0.357401	5.48141	13.6032	0.000225805	0.0122419	AT1G67080
1.27318	2.24264	13.5985	0.000226368	0.0122419	AT2G43510
1.32753	0.999038	13.5359	0.000234049	0.0124862	AT1G56680
-0.410387	7.40591	13.5374	0.000233856	0.0124862	AT2G14910
0.367521	6.73401	13.538	0.000233777	0.0124862	AT4G12420
-0.376728	4.05089	13.5551	0.000231656	0.0124862	AT5G01450
0.90295	1.95275	13.5384	0.000233734	0.0124862	AT5G55180
1.41224	0.350224	13.5102	0.000237273	0.0126241	AT2G35710
2.31472	0.0949726	13.5013	0.000238392	0.0126495	AT5G17330
2.78957	-1.7105	13.4361	0.000246825	0.013027	AT5G02360
-0.324869	4.59876	13.4383	0.000246539	0.013027	AT5G43850
1.55241	0.474081	13.4241	0.000248408	0.0130755	AT1G49920
-0.337113	7.33387	13.3589	0.000257205	0.0132963	AT1G60160
-0.302825	5.36434	13.3646	0.000256418	0.0132963	AT1G78890
-0.305829	5.16946	13.3818	0.000254081	0.0132963	AT2G24180
-0.676753	2.93169	13.3714	0.000255487	0.0132963	AT2G38905
-0.721166	5.38947	13.3533	0.000257974	0.0132963	AT4G39950
-0.494026	6.41345	13.3649	0.000256371	0.0132963	AT5G48412
0.328489	6.38779	13.3531	0.000257991	0.0132963	AT5G53400
-0.372903	4.622	13.3667	0.000256132	0.0132963	AT5G64280
1.27645	1.45987	13.3256	0.000261801	0.0133419	AT1G63100
-0.641971	3.75929	13.3176	0.000262932	0.0133419	AT2G27300
-0.595555	2.99725	13.3308	0.000261076	0.0133419	AT4G16690
0.900813	2.73937	13.3235	0.000262098	0.0133419	AT5G24275
-0.525096	2.96577	13.324	0.000262025	0.0133419	AT5G27320
0.313066	5.31742	13.3212	0.000262422	0.0133419	AT5G38720
-0.530391	4.18626	13.3087	0.000264171	0.0133704	AT3G15840
1.32118	0.257833	13.2999	0.000265425	0.0133812	AT1G06660
1.78466	-0.479195	13.2976	0.00026574	0.0133812	AT5G47500
0.400716	6.85259	13.2907	0.000266727	0.0133968	AT5G56000
0.361155	7.93321	13.2773	0.000268644	0.0134588	AT3G25230
0.767364	1.88265	13.2721	0.000269382	0.0134616	AT5G05365
2.78213	-1.90023	13.2568	0.0002716	0.013504	AT1G35230
1.68259	3.55439	13.2574	0.000271505	0.013504	AT5G44380
-2.54832	-2.14272	13.2017	0.000279691	0.0138714	AT1G13609
-0.365243	4.35375	13.1913	0.000281259	0.0139142	AT1G07440
-0.316911	5.16955	13.1835	0.000282429	0.0139372	AT5G07020
0.454869	4.90347	13.1337	0.000290028	0.0142764	AT5G55730
0.606825	2.90339	13.115	0.000292947	0.0143385	AT1G26840
1.20818	0.647361	13.107	0.000294194	0.0143385	AT4G15830
0.341724	8.68419	13.1112	0.000293531	0.0143385	AT4G37910
0.31202	5.4246	13.1106	0.000293622	0.0143385	AT5G05470
2.34117	-0.780112	13.0578	0.000302023	0.0146838	AT2G26530
-0.950441	2.8171	12.9947	0.00031238	0.01515	AT1G78000
-0.497746	4.23715	12.9785	0.000315095	0.0152443	AT1G64150
0.270583	6.45616	12.966	0.000317205	0.0152625	AT1G23280
1.04564	2.3333	12.966	0.000317195	0.0152625	AT3G44050
1.53192	-0.598198	12.9625	0.000317792	0.0152625	AT5G16030
0.47812	5.75526	12.9466	0.000320501	0.0153553	AT5G54940
3.26968	-2.13491	12.9244	0.000324333	0.0155012	AT2G46430
1.35554	0.51518	12.8812	0.000331893	0.0158242	AT4G11050
-1.58388	-0.571743	12.8716	0.000333609	0.0158677	AT3G42658
0.316491	5.74492	12.8363	0.000339958	0.0161071	AT3G13940
1.12244	0.92959	12.8275	0.000341557	0.0161071	AT3G52110
-1.30271	0.956111	12.8335	0.000340462	0.0161071	AT5G24910
0.364497	5.25003	12.8256	0.000341905	0.0161071	AT5G63550
1.69954	-0.123978	12.8173	0.00034342	0.0161254	AT3G50900
0.856505	3.21256	12.8146	0.000343927	0.0161254	AT5G33300
0.68109	3.0015	12.781	0.000350157	0.0161489	AT1G48480
-0.396302	3.61505	12.7919	0.000348124	0.0161489	AT1G76760
1.03151	1.94596	12.7896	0.000348543	0.0161489	AT1G77330
0.348224	8.84973	12.7925	0.000348011	0.0161489	AT3G23990
1.8703	0.918358	12.789	0.000348669	0.0161489	AT4G23680
-0.519069	5.08971	12.7843	0.000349534	0.0161489	AT4G38932
0.783767	3.66604	12.8004	0.00034654	0.0161489	AT5G57220
0.987212	1.47757	12.7662	0.000352942	0.0162017	AT1G77270
0.958864	2.04762	12.7683	0.000352542	0.0162017	AT3G20150
0.431629	6.45934	12.7409	0.000357744	0.016384	AT5G22880
1.05557	0.793595	12.7258	0.00036064	0.0164784	AT4G11610
0.347437	4.4639	12.7013	0.000365405	0.0166576	AT3G19360
-0.340042	6.42187	12.6829	0.000369016	0.0167834	AT4G17550
0.609843	2.49222	12.6592	0.000373713	0.016958	AT3G60510
0.272145	6.24568	12.6522	0.000375125	0.016983	AT2G17560
0.512716	3.19944	12.6284	0.000379939	0.0171616	AT1G70230
0.739886	3.57154	12.5498	0.000396241	0.0177759	AT3G05150
-0.263211	6.49704	12.5549	0.000395165	0.0177759	AT4G03020
0.378116	4.211	12.5526	0.000395657	0.0177759	AT5G44780
-0.496304	3.73508	12.5036	0.000406164	0.0180841	AT1G43245
-0.270662	5.29551	12.5019	0.00040653	0.0180841	AT3G04460
-0.405905	7.14825	12.5008	0.000406776	0.0180841	AT4G01150
-0.302645	6.03114	12.5102	0.00040473	0.0180841	AT5G23120
0.997938	0.950745	12.4801	0.000411308	0.0182445	AT1G70080
1.21397	-0.0976225	12.3764	0.000434787	0.0192428	AT2G41230
-0.334289	6.0612	12.3445	0.000442286	0.0195309	AT4G38810
-0.317689	5.8082	12.3289	0.000445993	0.0196506	AT2G04700
1.17063	0.633377	12.3161	0.000449075	0.0197423	AT4G01730
0.28344	5.60257	12.2766	0.000458662	0.020119	AT5G42150
-0.281733	5.87302	12.2674	0.000460951	0.0201458	AT2G25080
-0.48754	3.42408	12.2659	0.000461315	0.0201458	AT5G13410
1.13977	0.255937	12.26	0.00046276	0.0201643	AT1G59860
1.05515	2.17271	12.2531	0.000464497	0.0201954	AT1G02730
-0.407804	6.36649	12.2366	0.0004686	0.02024	AT1G27461
0.773982	2.01129	12.2443	0.000466671	0.02024	AT3G15820
-0.626134	2.46046	12.2396	0.000467858	0.02024	AT4G20840
1.02746	4.40017	12.205	0.00047661	0.0205411	AT1G12240
-0.47703	3.57033	12.1987	0.000478235	0.0205662	AT1G32740
1.21939	1.18652	12.1619	0.000487769	0.0209306	AT5G48310
1.00609	1.62488	12.154	0.000489827	0.0209733	AT5G60150
0.407575	4.27577	12.1489	0.000491168	0.0209795	AT2G25480
2.41637	-0.431792	12.1454	0.000492097	0.0209795	AT5G12020
0.275915	6.22023	12.1275	0.000496835	0.0211358	AT3G49240
0.503187	3.72534	12.0599	0.000515183	0.0218692	AT2G07170
-0.277353	6.43709	12.054	0.000516822	0.0218917	AT3G54360
0.590669	4.34722	12.0412	0.000520385	0.0219737	AT1G55760
0.44881	3.922	12.039	0.000520984	0.0219737	AT1G65470
-0.265512	5.54527	12.0339	0.000522422	0.0219874	AT5G03880
0.64963	4.21421	12.0283	0.000524	0.0220069	AT1G73620
0.329833	6.04237	12.0147	0.000527825	0.0220794	AT1G07350
-0.713832	3.64847	12.0142	0.000527963	0.0220794	AT5G59170
1.8294	-0.0583845	11.9962	0.000533089	0.0221064	AT1G71000
1.18608	0.422704	12.0017	0.000531529	0.0221064	AT3G49210
0.653916	2.31555	12.0043	0.000530771	0.0221064	AT4G30450
-2.35869	1.98769	11.9998	0.000532074	0.0221064	ATCG00150
-0.280804	5.24897	11.9747	0.000539279	0.0223162	AT1G16840
1.1758	0.740918	11.9661	0.000541775	0.0223726	AT5G35740
0.994534	1.22465	11.9613	0.000543179	0.0223837	AT5G64060
-0.255707	5.98871	11.9519	0.000545919	0.0224498	AT5G22510
-0.356494	6.9684	11.9305	0.000552221	0.0226617	AT3G19920
-0.33499	5.86772	11.9159	0.000556554	0.0227556	AT1G24580
0.353553	6.04866	11.9151	0.000556815	0.0227556	AT5G54160
-0.39218	3.79521	11.9054	0.000559712	0.0228268	AT3G10130
-0.430403	4.40413	11.8959	0.000562579	0.0228493	AT3G26300
-3.69744	-0.982571	11.8965	0.000562395	0.0228493	ATCG00500
1.201	1.00637	11.8761	0.000568596	0.0229557	AT1G76310
0.418839	5.61051	11.8794	0.000567594	0.0229557	AT3G16430
-0.357336	5.47243	11.8758	0.000568688	0.0229557	AT4G25700
-0.386526	6.75742	11.8701	0.000570429	0.0229721	AT5G47720
0.304428	4.47791	11.8668	0.000571421	0.0229721	AT5G62580
0.8345	1.59988	11.8505	0.000576458	0.0231274	AT4G13370
2.32047	1.14865	11.843	0.000578775	0.0231733	AT1G14540
-0.394379	5.04726	11.8303	0.000582744	0.0231941	AT1G15670
0.720472	2.9325	11.8301	0.000582818	0.0231941	AT2G15490
1.8573	-0.995956	11.833	0.000581911	0.0231941	AT3G21351
0.815881	1.13683	11.8255	0.000584235	0.0232037	AT2G30150
-0.619975	7.56886	11.775	0.000600324	0.0237948	AT4G15390
0.503249	3.36346	11.7613	0.000604763	0.0239227	AT4G03110
2.0476	0.567709	11.7549	0.000606832	0.0239565	AT5G20230
-0.887921	3.61981	11.7487	0.000608853	0.0239671	AT1G44800
-3.79898	3.48293	11.7467	0.000609528	0.0239671	ATCG00490
2.97289	-2.10906	11.7245	0.000616826	0.02411	AT1G09945
0.303808	6.70982	11.7253	0.000616565	0.02411	AT4G16630
-0.515322	2.96398	11.728	0.000615657	0.02411	AT5G57345
-0.315789	5.68268	11.7194	0.000618521	0.0241284	AT1G12230
-2.27207	3.09854	11.699	0.000625324	0.02425	AT3G06325
-0.493653	4.69354	11.7001	0.000624964	0.02425	AT5G66040
-2.51345	2.89966	11.705	0.000623311	0.02425	ATCG01130
-0.665071	6.59703	11.6923	0.000627598	0.0242616	AT2G15880
1.41632	-0.415839	11.6909	0.00062808	0.0242616	AT5G23700
-0.388913	5.52773	11.6869	0.000629414	0.0242656	AT1G48540
2.02274	-0.915225	11.651	0.000641681	0.024521	AT1G11220
-0.668449	1.73078	11.6458	0.00064349	0.024521	AT1G34180
0.792294	2.40829	11.6497	0.000642137	0.024521	AT2G20560
2.40735	-0.396699	11.6579	0.000639311	0.024521	AT2G33710
0.528205	4.35346	11.6476	0.000642869	0.024521	AT3G04730
0.435374	5.46441	11.6514	0.000641555	0.024521	AT3G05130
1.01694	3.39649	11.641	0.000645126	0.0245359	AT2G10940
-1.37347	4.72054	11.6365	0.000646703	0.0245486	AT2G16586
-0.323234	6.88662	11.6142	0.000654487	0.0247946	AT1G48660
-0.430979	4.78915	11.6108	0.000655696	0.0247946	AT4G12800
0.679439	3.71758	11.6	0.000659524	0.0248442	AT1G64640
-0.340676	5.10866	11.603	0.00065847	0.0248442	AT3G02690
-0.283564	6.1938	11.5954	0.000661159	0.0248583	AT4G26700
-0.351189	4.44562	11.5745	0.000668608	0.0248923	AT1G10610
-0.29987	6.4198	11.5808	0.000666353	0.0248923	AT1G15180
-0.388917	4.68837	11.5758	0.000668143	0.0248923	AT2G45850
-0.624461	4.48469	11.5717	0.00066963	0.0248923	AT3G25290
1.71034	-0.785389	11.5803	0.000666544	0.0248923	AT4G09060
-3.30998	-0.598007	11.5869	0.000664175	0.0248923	ATCG00650
-2.80964	-1.20627	11.5665	0.000671495	0.0249147	ATCG00070
-0.328078	4.97415	11.5572	0.000674866	0.0249928	AT2G04690
-3.46304	2.85301	11.5323	0.000683973	0.0252827	ATCG00040
-0.476392	3.33061	11.5195	0.000688692	0.0254095	AT5G16400
0.909715	1.28037	11.5114	0.000691715	0.0254734	AT1G25560
0.301346	6.31538	11.5076	0.000693135	0.0254782	AT1G80270
0.783637	3.24739	11.5	0.000695956	0.0255343	AT4G23800
0.815232	4.05263	11.4828	0.000702416	0.0256753	AT1G47620
0.631851	3.57808	11.4788	0.000703958	0.0256753	AT3G01410
0.262708	5.40416	11.4726	0.000706302	0.0256753	AT3G07610
1.10073	0.609884	11.4728	0.000706221	0.0256753	AT3G55660
-0.876551	1.94621	11.4766	0.000704797	0.0256753	AT5G16460
-0.705349	4.28994	11.4669	0.000708453	0.0257062	AT3G58450
2.5473	-1.86022	11.4375	0.000719774	0.0260094	AT1G13110
-1.04799	0.519606	11.4349	0.000720763	0.0260094	AT1G68290
0.401204	5.1657	11.4354	0.000720594	0.0260094	AT1G74030
1.08468	0.209309	11.4307	0.000722408	0.0260212	AT1G10990
0.885075	1.44093	11.427	0.000723832	0.026025	AT1G09000
-0.361177	6.27141	11.417	0.000727745	0.0260707	AT1G35516
-0.616773	6.23742	11.4181	0.000727318	0.0260707	AT3G01570
-0.462024	3.60332	11.4133	0.000729203	0.0260756	AT2G29380
-0.294725	8.7451	11.3977	0.000735332	0.0261999	AT3G08030
0.268311	6.63716	11.3998	0.000734519	0.0261999	AT5G66540
1.04392	2.6282	11.3754	0.000744234	0.02643	AT1G65960
-0.455836	3.19108	11.3748	0.000744469	0.02643	AT4G31310
-0.458834	3.86917	11.3697	0.000746512	0.0264549	AT2G13360
1.06775	-0.272664	11.3483	0.000755171	0.0266184	AT2G37025
-0.320485	6.60264	11.3532	0.000753198	0.0266184	AT3G51820
0.355317	8.1555	11.351	0.000754065	0.0266184	AT5G09590
0.490864	3.16453	11.3417	0.000757844	0.026665	AT5G50390
-0.274503	5.79837	11.3259	0.000764325	0.02675	AT2G01440
0.808088	2.61828	11.3269	0.000763912	0.02675	AT2G23290
-2.01979	2.26607	11.3321	0.000761773	0.02675	ATCG00810
-1.87032	3.20109	11.3224	0.000765771	0.0267532	ATCG00800
1.17696	-0.464923	11.317	0.000767994	0.0267835	AT5G25640
0.9171	1.8951	11.3099	0.000770957	0.0268394	AT3G23670
1.4173	4.0736	11.3014	0.000774481	0.0268673	AT1G78850
0.36374	4.79347	11.3035	0.000773602	0.0268673	AT2G32220
1.51068	1.30113	11.2953	0.000777023	0.0269082	AT1G09240
0.678264	5.98746	11.2757	0.000785271	0.0271462	AT1G61800
-0.395186	5.91937	11.2587	0.000792501	0.0273482	AT1G37130
1.54632	-0.692958	11.2541	0.000794463	0.0273681	AT3G49780
0.611782	4.56678	11.2456	0.000798103	0.0274456	AT3G11700
0.42375	3.58153	11.237	0.000801842	0.0275262	AT1G76520
0.59284	5.39798	11.2256	0.000806788	0.0276479	AT3G23530
0.455471	3.4634	11.2222	0.000808267	0.0276506	AT4G02100
3.73815	-2.12287	11.211	0.000813154	0.0277217	AT1G26380
0.922622	0.945105	11.2112	0.000813065	0.0277217	AT3G13170
0.397629	7.21468	11.1966	0.000819495	0.0278897	AT1G20220
0.395588	4.78549	11.1686	0.000831917	0.0282637	AT3G46320
0.473851	4.15136	11.1613	0.000835222	0.0283272	AT1G72500
1.15738	0.132017	11.1375	0.000845984	0.0285788	AT1G71760
0.304835	4.82961	11.133	0.000848063	0.0285788	AT5G05880
-0.789572	3.41206	11.1322	0.00084843	0.0285788	AT5G06845
-0.281761	5.25589	11.133	0.000848063	0.0285788	AT5G38660
-3.46504	0.245833	11.1226	0.000852819	0.0286777	ATCG00720
-0.392847	5.82803	11.1124	0.00085753	0.028787	AT3G46660
-0.363566	6.50049	11.1033	0.000861756	0.028834	AT3G14990
1.47883	0.650277	11.1031	0.00086185	0.028834	AT5G51190
-0.361695	3.92467	11.0985	0.00086396	0.0288557	AT3G49550
0.981657	1.41348	11.095	0.000865591	0.0288613	AT5G19250
-1.94719	-0.982419	11.0892	0.000868303	0.0289029	AT1G06963
0.290619	5.0084	11.0667	0.000878902	0.0292056	AT1G12830
1.51941	2.62921	11.0587	0.000882719	0.0292056	AT2G44490
-0.334482	4.63405	11.0608	0.000881737	0.0292056	AT5G35100
0.852396	1.85641	11.0575	0.000883314	0.0292056	AT5G66280
-1.14665	-0.158457	11.0473	0.000888178	0.0292076	AT1G33340
0.667357	4.16611	11.0453	0.000889135	0.0292076	AT2G36200
0.272586	6.37905	11.0449	0.000889294	0.0292076	AT5G56500
1.00404	4.18794	11.0473	0.000888144	0.0292076	AT5G57560
0.822889	3.08834	11.0347	0.000894225	0.0293208	AT4G05020
1.67402	-0.244681	11.0233	0.000899759	0.029356	AT2G16630
-0.554393	4.68498	11.024	0.000899394	0.029356	AT3G14880
-1.67351	7.62837	11.0276	0.00089766	0.029356	AT4G28520
-4.4755	-1.45225	11.0194	0.000901652	0.0293692	ATCG01000
2.57172	-2.03323	11.0093	0.000906583	0.0294445	AT1G51220
-0.306839	5.40217	11.0067	0.000907851	0.0294445	AT5G06370
-3.25516	0.895374	11.0055	0.000908439	0.0294445	ATCG00820
0.498453	3.17193	10.9937	0.000914215	0.0295347	AT1G50630
-0.500525	3.30225	10.9947	0.000913711	0.0295347	AT3G48270
-0.271967	5.99832	10.9798	0.000921097	0.0297084	AT1G75220
0.684114	3.24219	10.9573	0.000932374	0.030023	AT4G02130
0.93153	2.77435	10.9406	0.000940788	0.0302446	AT2G02680
0.363824	3.93529	10.9269	0.000947766	0.0302718	AT2G42960
-0.281157	7.09165	10.9315	0.000945405	0.0302718	AT5G58330
0.495745	3.01686	10.9281	0.00094716	0.0302718	AT5G66590
-3.47688	2.96425	10.9295	0.00094647	0.0302718	ATCG00340
-3.74026	-0.66844	10.9163	0.000953227	0.0303771	ATCG00400
-3.94453	0.359693	10.9145	0.000954143	0.0303771	ATCG01100
-0.341473	4.93698	10.9013	0.000960958	0.0304957	AT1G52870
0.833644	2.86862	10.9014	0.00096093	0.0304957	AT1G78530
-0.477768	3.66747	10.895	0.000964245	0.0305509	AT3G05160
0.478835	2.91483	10.8754	0.000974516	0.0307775	AT2G14820
0.303329	8.0594	10.8763	0.000974027	0.0307775	AT3G07770
-0.313631	5.68182	10.8556	0.000984997	0.0310589	AT5G35790
-0.704362	1.77813	10.8523	0.000986727	0.0310638	AT3G06120
-0.4843	5.11511	10.8479	0.000989089	0.0310677	AT4G02845
0.888879	3.02826	10.8446	0.000990853	0.0310677	AT5G13170
-0.350647	5.96807	10.8432	0.000991572	0.0310677	AT5G28919
0.305376	7.45842	10.8326	0.000997282	0.0311971	AT2G33210
-2.74228	0.654787	10.8081	0.00101054	0.0315619	ATCG01160
0.489223	4.01964	10.7969	0.0010167	0.0316539	AT3G08630
-0.52093	3.33824	10.797	0.00101665	0.0316539	AT5G47440
-0.486878	7.67703	10.7692	0.00103204	0.0320809	AT4G31290
2.31413	-1.56279	10.764	0.00103495	0.0321208	AT1G51820
0.386863	5.29627	10.7491	0.00104331	0.0323295	AT1G64670
1.11477	5.15745	10.7413	0.0010477	0.0323549	AT1G02205
2.90186	-2.18517	10.7329	0.00105249	0.0323549	AT2G41730
1.19977	2.56477	10.7389	0.00104909	0.0323549	AT3G51740
-0.460747	3.4748	10.7297	0.00105429	0.0323549	AT4G31115
-0.5498	3.68742	10.7389	0.00104909	0.0323549	AT5G10140
-0.388912	3.82862	10.7348	0.00105141	0.0323549	AT5G23460
-3.19836	2.94295	10.7274	0.0010556	0.0323549	ATCG00350
-2.08232	7.95434	10.7161	0.00106208	0.0325029	AT2G01020
0.811534	5.06196	10.711	0.00106498	0.0325413	AT3G48460
0.804469	1.97251	10.7027	0.0010698	0.0325804	AT1G76620
-0.603525	7.46268	10.7002	0.00107121	0.0325804	AT3G16770
-0.398501	4.23138	10.7024	0.00106997	0.0325804	AT5G14530
1.95538	0.708987	10.6783	0.00108398	0.0327835	AT3G09940
-0.341809	5.30934	10.6773	0.00108456	0.0327835	AT3G56010
0.291227	5.2301	10.6776	0.00108441	0.0327835	AT4G10040
-0.322289	4.40573	10.6746	0.00108619	0.0327835	AT4G37200
1.83667	-1.46381	10.6802	0.00108289	0.0327835	AT5G57010
0.289049	5.72804	10.6629	0.00109306	0.0329403	AT3G03060
0.335137	4.45506	10.6578	0.00109609	0.0329813	AT5G54100
0.414562	4.25152	10.6357	0.00110928	0.0332766	AT4G24275
-0.408726	4.54687	10.6359	0.00110914	0.0332766	AT4G35780
-3.73929	1.51805	10.6297	0.00111286	0.0333335	ATCG00270
-0.288536	5.11437	10.6067	0.00112678	0.0336992	AT5G62200
0.404034	5.99266	10.5964	0.00113307	0.0338362	AT5G49160
-0.366177	6.18039	10.5779	0.00114451	0.0340745	AT2G38860
0.594165	2.5126	10.5785	0.00114413	0.0340745	AT4G07960
1.25494	0.691321	10.569	0.00115	0.0341866	AT5G23220
-0.343961	4.13941	10.5617	0.00115455	0.0342703	AT4G18230
0.310613	4.30505	10.5534	0.00115976	0.0343732	AT3G50550
1.81145	-0.661105	10.5495	0.00116218	0.0343932	AT1G76360
0.565902	3.60008	10.5368	0.00117023	0.0345795	AT1G69030
0.313779	5.38683	10.5306	0.00117413	0.0346431	AT2G07690
-0.650074	2.35904	10.5222	0.00117947	0.0347487	AT3G21270
0.966019	0.784635	10.5139	0.00118479	0.0348016	AT1G32780
-0.319954	7.08398	10.5153	0.00118389	0.0348016	AT3G55610
1.31715	0.189647	10.5059	0.00118994	0.0349008	AT1G78860
0.930166	1.1723	10.5005	0.00119345	0.0349518	AT1G80740
1.11272	1.25969	10.4936	0.00119788	0.0349778	AT3G24750
-0.646263	2.69928	10.4961	0.00119627	0.0349778	AT4G04223
0.604698	2.79668	10.4899	0.00120029	0.0349963	AT4G26660
0.520641	6.00396	10.4839	0.0012042	0.0350068	AT1G04430
1.12998	0.393328	10.4848	0.00120361	0.0350068	AT3G09080
1.19676	-0.102191	10.4779	0.00120811	0.035069	AT1G62870
0.47948	3.60177	10.4616	0.00121884	0.0353284	AT3G47460
-0.280731	6.29174	10.4503	0.00122629	0.0353583	AT1G04770
-0.305543	5.55529	10.4499	0.00122656	0.0353583	AT3G22550
-0.62773	2.10893	10.4492	0.00122703	0.0353583	AT4G27460
-3.38489	1.93757	10.4572	0.00122172	0.0353583	ATCG01280
-0.306834	5.34919	10.4381	0.00123443	0.0355196	AT4G16520
-3.03624	0.715881	10.4263	0.00124233	0.0356512	AT2G07671
-0.463986	7.9106	10.4259	0.00124262	0.0356512	AT4G31500
0.810489	1.53285	10.4212	0.00124579	0.0356904	AT2G47140
-0.313018	8.79247	10.4116	0.00125227	0.0358241	AT1G43670
0.529077	3.17915	10.4011	0.00125941	0.0359762	AT4G34610
1.27327	0.526163	10.3914	0.00126603	0.0361131	AT4G01240
0.855393	1.27673	10.3788	0.00127471	0.0363082	AT4G12740
-1.99106	-1.71559	10.3577	0.00128938	0.0364645	AT1G04227
0.483347	3.06908	10.3639	0.00128503	0.0364645	AT1G61000
-0.596089	3.97683	10.3628	0.00128583	0.0364645	AT2G34960
1.26551	1.86333	10.3663	0.00128336	0.0364645	AT3G45970
1.16742	1.44232	10.3576	0.00128944	0.0364645	AT4G13180
0.453013	5.21881	10.3481	0.00129611	0.0366007	AT3G17160
0.594385	4.17211	10.3322	0.00130731	0.0368643	AT5G37770
2.1827	3.03408	10.3237	0.00131331	0.0369805	AT5G64120
0.925205	1.40416	10.2992	0.00133089	0.0374222	AT1G09450
0.741532	4.80339	10.2885	0.0013386	0.0375588	AT1G77260
0.434309	3.88758	10.2845	0.00134149	0.0375588	AT2G43040
0.272728	6.56555	10.2805	0.0013444	0.0375588	AT2G43650
-0.276383	6.55692	10.2834	0.00134231	0.0375588	AT3G29180
0.28283	5.60382	10.2794	0.00134526	0.0375588	AT4G00820
1.15931	1.0492	10.2758	0.00134785	0.0375779	AT1G12740
-0.233083	6.37701	10.2715	0.00135102	0.0376133	AT2G46370
-0.288779	6.67023	10.2655	0.00135541	0.0376824	AT4G03280
-0.375163	8.89183	10.2624	0.00135766	0.0376917	AT5G21020
-0.309825	5.93373	10.2565	0.00136206	0.0377608	AT1G49380
-1.80994	1.32804	10.2522	0.00136523	0.0377955	AT3G01695
0.309066	6.05787	10.2478	0.0013685	0.0378331	AT2G41900
-0.301149	4.87827	10.2397	0.00137448	0.0378923	AT1G69390
1.36408	-0.405427	10.2419	0.00137288	0.0378923	AT5G44925
0.932476	0.521203	10.2353	0.00137781	0.0379311	AT3G22830
0.275106	6.05773	10.2114	0.00139574	0.0382781	AT3G10530
-0.332718	6.8525	10.2136	0.00139405	0.0382781	AT4G35750
0.736863	1.85087	10.2108	0.00139623	0.0382781	AT5G11110
1.93536	-1.37128	10.1916	0.00141078	0.0383046	AT1G06930
-0.374009	5.05983	10.1949	0.00140829	0.0383046	AT1G60140
-3.5742	-1.62331	10.1939	0.00140906	0.0383046	AT2G07785
3.09739	-2.21297	10.195	0.00140822	0.0383046	AT2G26420
0.380629	4.81187	10.2007	0.00140384	0.0383046	AT3G45930
0.257115	6.88662	10.2009	0.00140369	0.0383046	AT4G02400
-3.15149	-1.50676	10.1994	0.00140487	0.0383046	ATCG00550
-0.39129	6.1836	10.1856	0.00141541	0.0383775	AT2G30570
-0.284164	5.74386	10.1686	0.00142855	0.0386805	AT4G14270
1.89807	-1.00304	10.1581	0.00143667	0.0388471	AT1G66780
0.300667	6.06599	10.1512	0.00144208	0.0389402	AT1G18840
0.336487	5.02282	10.1366	0.00145357	0.0390791	AT1G15480
0.731102	1.6879	10.1296	0.00145911	0.0390791	AT3G43270
0.325303	4.28454	10.1336	0.0014559	0.0390791	AT3G44850
-0.373841	4.70558	10.1302	0.00145858	0.0390791	AT3G48115
0.646421	2.59957	10.1393	0.00145141	0.0390791	AT4G22230
-1.94519	1.70751	10.141	0.0014501	0.0390791	ATCG00750
-0.303587	4.7308	10.126	0.00146194	0.0390923	AT1G03380
0.858823	1.62505	10.1239	0.00146356	0.0390923	AT1G30420
-0.375035	7.25894	10.0985	0.00148393	0.0393811	AT1G06680
-0.358867	4.002	10.1019	0.00148117	0.0393811	AT1G68830
-0.313134	4.4798	10.0943	0.00148728	0.0393811	AT3G10250
-0.365204	7.1904	10.0937	0.00148774	0.0393811	AT3G14420
2.77045	-1.89957	10.104	0.00147945	0.0393811	AT5G41750
-0.464733	3.40437	10.093	0.00148834	0.0393811	AT5G50770
-3.68388	0.0220118	10.1047	0.00147893	0.0393811	ATCG00890
-3.05462	-1.05764	10.082	0.00149722	0.0395101	AT2G07732
1.27645	1.417	10.083	0.00149641	0.0395101	AT4G30060
-3.87538	0.19314	10.0764	0.00150179	0.0395779	ATCG01250
0.534714	3.04693	10.0725	0.00150496	0.0396085	AT5G04840
0.317253	6.47877	10.0575	0.00151729	0.0398798	AT1G47970
-0.739167	1.64251	10.0399	0.00153183	0.0402084	AT1G64900
-0.824637	1.07949	10.035	0.00153595	0.0402632	AT4G08935
3.01852	-1.93802	10.0267	0.00154284	0.0403901	AT2G47550
-0.286559	7.42395	10.0241	0.00154506	0.0403945	AT4G26850
2.45076	-1.87101	10.0178	0.00155034	0.040479	AT5G22355
-0.429776	3.61594	10.011	0.0015561	0.0405758	AT3G51860
-0.25681	6.32236	10.0039	0.00156208	0.0406779	AT5G47540
-1.62271	-0.783647	9.99273	0.00157159	0.0408718	AT5G18910
0.332205	4.90052	9.98268	0.00158019	0.04088	AT1G07370
2.20803	-0.692993	9.98946	0.00157439	0.04088	AT3G54770
0.932385	6.29888	9.98602	0.00157733	0.04088	AT5G02490
-2.68055	0.367069	9.98281	0.00158008	0.04088	ATCG00380
-0.736202	3.66522	9.96831	0.00159257	0.0410389	AT2G05914
0.668877	2.12929	9.97002	0.00159109	0.0410389	AT2G26450
0.96191	1.2629	9.97145	0.00158986	0.0410389	AT3G10310
2.66587	-2.30609	9.96127	0.00159868	0.0410889	AT2G37430
2.68791	-1.22822	9.96132	0.00159864	0.0410889	AT3G59220
1.77197	-1.17113	9.95599	0.00160327	0.0410999	AT1G26410
1.30684	0.232603	9.95672	0.00160263	0.0410999	AT4G38410
0.567103	2.09223	9.94221	0.00161531	0.0413549	AT2G23130
2.50336	-1.97999	9.9306	0.00162553	0.0415089	AT4G32950
0.481138	6.71731	9.93129	0.00162492	0.0415089	AT5G26260
-0.53922	2.26494	9.92772	0.00162808	0.0415202	AT5G61640
-0.282089	4.80174	9.92278	0.00163246	0.0415781	AT2G23780
0.43515	3.29961	9.91856	0.0016362	0.0416198	AT1G28390
-0.573112	2.83081	9.91279	0.00164134	0.0416968	AT4G29890
0.447178	3.47885	9.90107	0.00165183	0.0419093	AT2G31010
-0.295396	5.20263	9.89536	0.00165696	0.0419854	AT1G55480
-0.339134	4.58521	9.88979	0.00166198	0.0420588	AT5G54290
0.519881	3.02185	9.88473	0.00166656	0.0420954	AT2G21640
-0.325341	4.35409	9.88348	0.00166769	0.0420954	AT5G23050
-0.301686	4.45195	9.85866	0.00169034	0.0426125	AT3G53210
-0.520241	2.53304	9.85537	0.00169336	0.0426343	AT5G60610
0.724726	3.95304	9.85099	0.0016974	0.0426815	AT4G37450
0.437946	3.40101	9.84435	0.00170354	0.0427814	AT3G50960
0.304245	5.463	9.83378	0.00171336	0.0429733	AT5G15350
-3.58182	-1.06534	9.83089	0.00171605	0.0429862	ATCG00300
1.54444	-0.274602	9.81556	0.00173042	0.0432912	AT4G23190
0.625909	5.11586	9.7977	0.0017473	0.0436582	AT1G76950
1.57781	-1.16682	9.78885	0.00175573	0.0438134	AT1G74770
0.299994	4.34148	9.78474	0.00175966	0.043856	AT5G54670
-0.615774	8.80314	9.78135	0.00176291	0.0438815	AT1G74670
-3.18821	1.64786	9.77627	0.00176778	0.0439475	AT2G07727
-0.829362	0.795601	9.76575	0.00177793	0.0440885	AT1G23050
-0.631086	3.30934	9.76629	0.0017774	0.0440885	AT5G45095
2.26212	-0.872788	9.75418	0.00178915	0.0443113	AT4G22710
0.637747	2.4954	9.74581	0.00179732	0.0444578	AT5G23480
0.88199	2.22781	9.73975	0.00180325	0.0445487	AT4G02290
0.376886	4.3333	9.73403	0.00180887	0.0445759	AT1G02690
0.50198	3.34681	9.73581	0.00180712	0.0445759	AT3G09270
-0.260702	6.57869	9.69857	0.00184411	0.0453685	AT1G04400
-0.288378	4.66789	9.69706	0.00184563	0.0453685	AT3G16190
0.380023	3.744	9.69188	0.00185085	0.0454401	AT3G19210
0.63631	2.96768	9.681	0.00186183	0.045653	AT2G29890
-1.53099	0.734788	9.6771	0.00186578	0.0456932	AT2G00670
3.80036	-2.25644	9.667	0.00187607	0.0458882	AT1G54890
-0.246511	5.52285	9.6628	0.00188037	0.0459363	AT4G14070
-0.271988	5.09787	9.6589	0.00188437	0.0459771	AT1G06430
1.27403	0.489716	9.64578	0.00189787	0.0462494	AT5G25380
-0.369561	7.16498	9.6315	0.00191268	0.046553	AT3G60300
-3.21803	0.571714	9.62559	0.00191885	0.0466456	ATCG00530
1.35977	3.82635	9.60582	0.00193961	0.0470233	AT1G03870
0.3526	5.35413	9.604	0.00194154	0.0470233	AT2G20370
0.694527	2.32343	9.60507	0.00194041	0.0470233	AT3G57860
0.983662	1.23853	9.5886	0.00195789	0.0472134	AT1G16330
0.740344	1.53343	9.57967	0.00196743	0.0472134	AT1G67780
1.30083	0.673731	9.59308	0.00195312	0.0472134	AT2G04500
0.649955	1.41129	9.58731	0.00195927	0.0472134	AT2G18350
-0.281675	7.19852	9.58279	0.0019641	0.0472134	AT4G03520
-0.236854	6.77819	9.57896	0.0019682	0.0472134	AT4G09650
1.58912	0.874194	9.58144	0.00196554	0.0472134	AT4G37160
2.10626	-2.00107	9.57866	0.00196852	0.0472134	AT5G44910
-0.327344	6.69049	9.57541	0.00197201	0.0472397	AT2G33770
-3.37969	2.67657	9.57238	0.00197527	0.0472604	ATCG00280
0.255564	6.40944	9.56328	0.00198509	0.0473821	AT2G18220
-0.338807	5.21426	9.56321	0.00198516	0.0473821	AT3G61870
0.801733	2.45185	9.55342	0.00199577	0.047578	AT3G54630
-1.83835	2.09491	9.54938	0.00200017	0.0476252	ATCG00770
-0.269996	7.27142	9.54695	0.00200282	0.0476309	AT5G14570
0.688819	1.63247	9.52613	0.00202567	0.0480009	AT1G17140
-0.28107	7.84783	9.52793	0.00202368	0.0480009	AT4G28080
-1.36044	-0.824501	9.52655	0.0020252	0.0480009	AT4G28900
0.225723	7.23048	9.52246	0.00202972	0.0480391	AT5G56950
-0.22902	5.97572	9.51749	0.00203523	0.0481118	AT2G02760
-1.51909	4.15076	9.51243	0.00204085	0.048187	ATCG00180
1.03602	1.20861	9.49042	0.00206548	0.0487102	AT5G66230
-1.1343	0.0628312	9.48811	0.00206807	0.0487132	AT2G05215
-0.417254	6.52873	9.46547	0.00209376	0.0488518	AT1G03600
0.395486	5.64933	9.46763	0.00209129	0.0488518	AT1G09200
0.697164	2.98096	9.47318	0.00208498	0.0488518	AT1G43160
-0.313453	6.41913	9.46577	0.00209342	0.0488518	AT3G23700
1.42183	1.63826	9.47763	0.00207992	0.0488518	AT3G26520
1.86723	-0.437721	9.47628	0.00208146	0.0488518	AT4G26200
0.668189	1.82508	9.46868	0.00209009	0.0488518	AT5G51600
-4.09799	-2.35993	9.46722	0.00209176	0.0488518	ATCG00410
0.922946	1.74485	9.46101	0.00209885	0.0489129	AT1G72510
0.85549	2.51988	9.45358	0.00210737	0.0489958	AT5G19110
0.474452	5.08886	9.45392	0.00210698	0.0489958	AT5G21105
-1.18704	-0.537705	9.4493	0.00211229	0.0490524	AT1G09045
-0.365505	5.83936	9.44432	0.00211804	0.0491282	AT2G39570
0.562716	2.21206	9.43957	0.00212353	0.0491976	AT2G40150
-0.89599	0.933477	9.43741	0.00212604	0.0491979	AT1G14150
-3.52943	11.9964	9.42915	0.00213564	0.0492702	AT2G01010
0.324319	4.46961	9.42828	0.00213665	0.0492702	AT4G27370
-3.51948	-1.27788	9.42896	0.00213586	0.0492702	ATCG01090
0.855225	1.17714	9.42248	0.00214342	0.0493359	AT2G38620
0.564015	3.66063	9.42156	0.00214449	0.0493359	AT5G02100
0.354073	5.15218	9.40575	0.00216306	0.049705	AT3G16450

## Sheet: hsf3_DE
logFC	logCPM	LR	PValue	padj	GeneID
-6.41657	3.98773	1057.76	5.00273e-232	9.87489e-228	AT1G53480
-4.61765	4.42455	648.796	4.08345e-143	4.03016e-139	AT5G35935
-6.924	5.71466	601.287	8.78584e-133	5.78079e-129	AT3G01345
4.09284	2.37295	250.045	2.53828e-56	1.25258e-52	AT3G29120
3.50938	3.12872	164.265	1.32421e-37	5.2277e-34	AT5G33395
1.35954	4.90403	79.239	5.50323e-19	1.81047e-15	AT5G35940
3.47397	0.512034	71.0128	3.5492e-17	1.00082e-13	AT3G29140
-3.3538	1.18516	48.9283	2.65495e-12	6.55075e-09	AT3G41761
2.37916	3.86845	45.9384	1.22032e-11	2.67644e-08	AT5G26270
3.5203	-0.0692713	42.0663	8.82312e-11	1.7416e-07	AT3G00560
0.848118	5.1627	38.1592	6.52019e-10	1.17002e-06	AT5G43500
4.87657	-0.82253	35.6838	2.32087e-09	3.81763e-06	AT1G62766
-1.26012	4.46626	35.1447	3.06086e-09	4.64757e-06	AT2G02120
-1.18992	8.28131	33.6119	6.72808e-09	9.48611e-06	AT1G75830
-1.55396	2.32928	32.8846	9.7797e-09	1.28694e-05	AT1G14950
3.39831	-0.811747	32.2963	1.32368e-08	1.53694e-05	AT1G08105
3.28998	1.17499	32.3731	1.27235e-08	1.53694e-05	AT5G33390
2.98071	-0.751277	31.8479	1.66733e-08	1.82841e-05	AT3G05955
-1.90579	0.714548	31.6602	1.83652e-08	1.90795e-05	AT1G02950
0.721015	4.28773	28.5175	9.28575e-08	9.16457e-05	AT1G27130
-0.611235	8.31909	28.201	1.09348e-07	0.000102782	AT5G26280
-0.592868	5.52874	28.0082	1.20801e-07	0.000103674	AT4G10340
-4.69588	-1.24586	28.0861	1.16035e-07	0.000103674	AT4G20370
-0.861804	2.53316	27.7243	1.39897e-07	0.000106209	AT1G53490
-0.708423	6.60293	27.8757	1.29365e-07	0.000106209	AT4G27440
-0.556734	4.91435	27.7812	1.35842e-07	0.000106209	AT5G54270
-0.656867	3.33526	27.4917	1.57769e-07	0.000115341	AT3G29130
-0.720031	4.57331	24.8113	6.32245e-07	0.00044571	AT1G61520
0.512882	5.52179	24.513	7.38096e-07	0.000502389	AT1G66280
0.571474	4.59081	24.1285	9.01186e-07	0.00059295	AT2G43535
-2.17312	-0.576342	23.6713	1.14276e-06	0.000727641	AT4G16870
-0.617001	4.78915	23.5861	1.19445e-06	0.000736791	AT4G12800
-1.32718	2.79427	22.9016	1.70512e-06	0.00101992	AT1G14940
0.944983	2.15977	22.7938	1.80348e-06	0.00104702	AT3G12955
3.16482	-0.585923	22.5642	2.03233e-06	0.00114617	AT5G39060
-1.91114	0.266534	22.3183	2.30992e-06	0.00116912	AT1G13920
-0.647378	3.86917	22.3494	2.27286e-06	0.00116912	AT2G13360
-1.69288	0.621715	22.3253	2.30151e-06	0.00116912	AT5G04890
-2.47098	3.31755	22.375	2.24278e-06	0.00116912	AT5G50700
0.528011	5.15218	21.0985	4.36267e-06	0.00215287	AT3G16450
-2.35498	7.62837	20.8388	4.99601e-06	0.00240528	AT4G28520
-2.61111	-0.91725	20.5822	5.71248e-06	0.00268473	AT5G20870
-1.69551	0.433451	20.5249	5.88608e-06	0.00270198	AT5G67050
-0.399414	5.91262	19.5971	9.56127e-06	0.00428932	AT1G31330
-2.44328	3.27672	19.3683	1.07783e-05	0.00472782	AT5G50600
-0.657669	5.85386	19.3255	1.10223e-05	0.00472978	AT5G47550
-1.398	0.519606	19.0619	1.26549e-05	0.0053148	AT1G68290
0.418923	6.41023	18.975	1.32439e-05	0.00544628	AT5G27330
-0.469431	5.94641	18.9081	1.37167e-05	0.0055256	AT1G12900
-0.998673	3.45998	18.7801	1.46691e-05	0.00579108	AT4G04830
-0.508526	5.91937	18.5947	1.61666e-05	0.00625711	AT1G37130
-0.486712	4.10577	18.4208	1.7711e-05	0.00672302	AT3G50950
-0.5899	3.65483	18.0089	2.19876e-05	0.00818894	AT1G55670
-1.14282	6.2397	17.5823	2.75137e-05	0.00987443	AT2G44970
-0.492908	4.93602	17.5932	2.73559e-05	0.00987443	AT5G40670
0.445543	4.73392	17.5151	2.85028e-05	0.0100467	AT5G13710
0.626199	3.40643	17.418	2.99969e-05	0.0103879	AT5G59320
-2.03817	-0.236787	17.3037	3.18564e-05	0.0108416	AT1G68230
2.99853	-1.06776	17.154	3.44677e-05	0.0111534	AT1G16620
-0.550247	3.55962	17.2011	3.36247e-05	0.0111534	AT1G76080
-0.434781	5.21431	17.1761	3.40703e-05	0.0111534	AT4G01050
-2.44544	-0.748263	17.0281	3.68314e-05	0.0115111	AT1G05760
-0.856666	4.57733	17.0189	3.70087e-05	0.0115111	AT1G29930
0.399196	5.01906	17.0029	3.73227e-05	0.0115111	AT5G62410
-0.775018	2.34082	16.9477	3.84239e-05	0.0116685	AT5G37180
0.336097	5.07085	16.645	4.50683e-05	0.0132777	AT1G03830
-1.6268	0.56372	16.6466	4.50313e-05	0.0132777	AT5G20970
-2.58589	2.45331	16.544	4.75329e-05	0.0137978	AT2G33070
1.94213	-0.479195	16.497	4.87279e-05	0.0139397	AT5G47500
-6.21697	-2.36467	16.2415	5.57589e-05	0.0152865	AT1G26400
-1.58166	-0.188153	16.2457	5.56351e-05	0.0152865	AT3G18260
-2.59516	2.55976	16.2489	5.55409e-05	0.0152865	AT3G22500
-0.459394	6.45531	16.2111	5.66611e-05	0.015321	AT5G66570
-1.46024	0.6299	16.1295	5.91541e-05	0.015779	AT2G27140
-0.7464	3.11996	15.972	6.42875e-05	0.0169196	AT2G01670
-1.44048	9.13569	15.9362	6.55146e-05	0.0170157	AT5G44120
-0.297546	5.99003	15.6133	7.77043e-05	0.0199195	AT5G65660
0.457688	4.27577	15.4578	8.43675e-05	0.0213504	AT2G25480
-1.51752	3.26383	15.4155	8.62769e-05	0.0215572	AT2G41280
-0.34699	6.21465	15.2925	9.20799e-05	0.0227196	AT1G67740
-1.9462	2.17011	15.2402	9.46679e-05	0.0227884	AT3G05260
-1.20313	1.4959	15.2433	9.45114e-05	0.0227884	AT5G04680
0.382037	5.12749	15.1389	9.98839e-05	0.0237543	AT1G15910
-0.31062	6.96496	15.0933	0.000102325	0.0240451	AT3G56940
-1.94106	2.43081	15.0276	0.000105953	0.0246047	AT5G12030
-0.545351	3.03719	14.9829	0.000108492	0.0249014	AT2G20750
-0.520708	4.36517	14.7735	0.000121229	0.0275051	AT3G54890
1.39331	1.43142	14.733	0.00012386	0.0276054	AT2G30766
0.453803	4.4155	14.7238	0.000124468	0.0276054	AT4G22235
-0.28852	5.88499	14.5764	0.000134591	0.0295187	AT1G70940
6.6501	-1.3465	14.5461	0.000136768	0.0296252	AT2G04770
-3.29849	-1.59552	14.5282	0.000138078	0.0296252	AT5G25370
-0.339552	5.85677	14.4624	0.000142982	0.0303475	AT1G12110
-1.92071	1.57787	14.3897	0.000148611	0.0312067	AT2G23240
-0.695275	4.48469	14.3282	0.00015355	0.0312467	AT3G25290
-0.601026	3.37362	14.3543	0.000151431	0.0312467	AT4G28750
1.26202	0.900322	14.3426	0.000152377	0.0312467	AT4G39130
-1.57592	0.741033	14.165	0.000167453	0.0337281	AT4G09950
0.765989	4.79997	14.0926	0.000174026	0.0338119	AT2G18540
1.00571	2.4585	14.0851	0.000174721	0.0338119	AT3G19050
-4.42869	-0.937834	14.1217	0.00017136	0.0338119	AT3G58780
0.414589	3.76867	14.0898	0.000174286	0.0338119	AT5G27230
-1.22142	1.45042	14.0021	0.000182604	0.0346579	AT1G73370
1.99387	0.883757	14.0116	0.000181682	0.0346579	AT2G34130
-0.983171	2.8171	13.916	0.00019116	0.0357019	AT1G78000
0.37666	4.4175	13.8732	0.000195562	0.0357019	AT2G02230
0.397136	4.61574	13.886	0.000194241	0.0357019	AT3G15790
0.468701	4.00188	13.8499	0.000198007	0.0357019	AT3G25900
0.370555	5.14658	13.8409	0.000198957	0.0357019	AT4G00380
-1.3397	2.66152	13.8469	0.000198326	0.0357019	AT5G48850
-3.23495	0.367069	13.748	0.000209042	0.0371737	ATCG00380
0.623625	3.52636	13.5918	0.000227181	0.0400387	AT4G31360
-0.31944	7.2371	13.5009	0.000238452	0.0409288	AT1G42970
-2.17108	3.4156	13.5204	0.000235979	0.0409288	AT2G01008
-0.545643	6.71317	13.5099	0.000237306	0.0409288	AT5G13630
-1.13049	2.26145	13.4092	0.000250392	0.0412083	AT1G70840
-0.510285	4.46292	13.4463	0.000245484	0.0412083	AT2G06950
0.315156	5.69811	13.4167	0.000249398	0.0412083	AT3G22790
-0.621578	3.71305	13.4083	0.000250519	0.0412083	AT3G50350
0.442756	6.45934	13.4205	0.000248894	0.0412083	AT5G22880
0.877152	6.27171	13.3732	0.000255249	0.0416393	AT3G51810
0.631193	2.75958	13.3372	0.000260186	0.0420968	AT3G51750
-0.780651	2.14186	13.2772	0.00026865	0.0431128	AT4G28290
0.683071	3.84541	13.2598	0.000271152	0.0431634	AT1G16850
-2.01609	-1.67866	13.2153	0.00027768	0.043849	AT3G22770
-0.972056	1.36367	13.1864	0.000281994	0.043856	AT1G68520
-0.391024	7.94397	13.1852	0.000282168	0.043856	AT2G39730
-0.535505	4.83463	13.1309	0.000290461	0.044445	AT3G61470
-0.856939	1.79275	13.1314	0.000290385	0.044445	AT4G05180
1.06224	1.43878	13.0815	0.000298222	0.0452816	AT5G05965
0.897152	1.61557	13.0657	0.000300757	0.045318	AT2G22610
1.7661	1.14135	12.9558	0.000318934	0.0471906	AT2G13547
-1.72599	-1.66415	12.9485	0.000320175	0.0471906	AT5G03985
-0.331525	6.53149	12.9474	0.000320358	0.0471906	AT5G66190
1.29754	0.257833	12.9028	0.000328094	0.0479722	AT1G06660
-0.66744	2.52778	12.8279	0.000341497	0.049203	AT1G30380
-0.49057	5.67791	12.8341	0.000340361	0.049203	AT1G32060

## Sheet: wrky3_DE
logFC	logCPM	LR	PValue	padj	GeneID
-6.25643	3.98773	1075.84	5.895e-236	1.16361e-231	AT1G53480
-6.10842	5.71466	517.365	1.58409e-114	1.56342e-110	AT3G01345
5.43899	2.43983	369.272	2.69583e-82	1.77376e-78	AT1G75945
3.88313	2.37295	220.333	7.65068e-50	3.77542e-46	AT3G29120
-1.56092	5.01931	178.284	1.14865e-40	4.53463e-37	AT2G03340
9.00846	-0.439571	78.5272	7.89057e-19	2.59587e-15	AT4G09455
-2.65066	0.357758	72.8209	1.41964e-17	4.00317e-14	AT2G06995
3.13872	0.512034	55.116	1.13624e-13	2.80352e-10	AT3G29140
7.54422	-1.64237	47.7801	4.76808e-12	1.04575e-08	AT1G62460
5.05013	-0.82253	41.4295	1.22197e-10	2.36873e-07	AT1G62766
1.577	3.31324	41.2787	1.32003e-10	2.36873e-07	AT2G26150
-1.03108	2.53316	39.5884	3.13538e-10	5.15744e-07	AT1G53490
1.34128	3.49623	38.7013	4.93889e-10	7.49914e-07	AT5G51440
2.3685	1.81503	37.6756	8.35445e-10	1.17792e-06	AT1G17180
0.642642	4.73392	37.2648	1.0313e-09	1.35712e-06	AT5G13710
-0.741414	3.33526	35.2595	2.88569e-09	3.56005e-06	AT3G29130
1.40725	2.74424	34.2485	4.85058e-09	5.63209e-06	AT5G60930
4.41168	-0.630225	33.8933	5.82178e-09	6.38423e-06	AT2G03965
-1.05457	4.79872	33.6059	6.74878e-09	7.01127e-06	AT5G66052
0.524763	6.52425	32.8336	1.00394e-08	9.90834e-06	AT1G60640
-0.519124	4.67971	32.3123	1.31283e-08	1.234e-05	AT1G69252
-0.506751	5.91262	31.486	2.00882e-08	1.80237e-05	AT1G31330
-0.636285	4.10577	31.3272	2.18002e-08	1.87093e-05	AT3G50950
-0.561647	4.35375	31.1277	2.41603e-08	1.9076e-05	AT1G07440
1.33239	1.61557	31.1491	2.38944e-08	1.9076e-05	AT2G22610
3.11659	-0.0692713	30.9935	2.5889e-08	1.96547e-05	AT3G00560
2.92244	0.883757	30.2375	3.82256e-08	2.79457e-05	AT2G34130
2.41114	-0.601582	30.092	4.12018e-08	2.90458e-05	AT3G14540
0.613505	4.80126	29.5764	5.37557e-08	3.54958e-05	AT2G28740
4.37902	-0.91122	29.5695	5.39476e-08	3.54958e-05	AT4G22690
1.47061	6.9936	29.2716	6.29111e-08	3.88063e-05	AT3G12580
0.973269	4.18702	29.2772	6.27307e-08	3.88063e-05	AT5G66690
1.11298	2.9325	29.1388	6.73753e-08	4.03007e-05	AT2G15490
1.16309	4.22587	28.9568	7.40098e-08	4.26935e-05	AT4G21850
-2.02084	0.956111	28.913	7.57014e-08	4.26935e-05	AT5G24910
1.46056	1.48919	28.6961	8.46761e-08	4.51736e-05	AT1G10400
-2.41118	1.18516	28.739	8.28188e-08	4.51736e-05	AT3G41761
-0.575396	5.94641	28.3336	1.02107e-07	5.16793e-05	AT1G12900
2.7196	0.0397958	28.3525	1.01115e-07	5.16793e-05	AT3G50930
2.59101	1.14135	28.1063	1.14831e-07	5.66661e-05	AT2G13547
2.67902	-0.0583845	27.8241	1.32858e-07	6.09881e-05	AT1G71000
0.987959	3.46032	27.8737	1.29495e-07	6.09881e-05	AT5G48110
-0.603494	6.45531	27.8611	1.30343e-07	6.09881e-05	AT5G66570
1.39028	3.46023	27.5827	1.50519e-07	6.7525e-05	AT1G62480
3.17941	-0.811747	27.5142	1.55944e-07	6.8404e-05	AT1G08105
1.20826	2.70036	26.9457	2.0925e-07	8.97909e-05	AT4G33270
-0.685888	4.39079	26.5928	2.51182e-07	9.0147e-05	AT1G08980
6.81133	-2.18509	26.6209	2.47552e-07	9.0147e-05	AT1G13260
1.49759	3.47442	26.6486	2.44021e-07	9.0147e-05	AT1G49470
3.54826	4.1979	26.7012	2.3747e-07	9.0147e-05	AT1G67105
3.58385	1.40443	26.7715	2.28993e-07	9.0147e-05	AT2G41100
0.99802	4.15505	26.7685	2.2934e-07	9.0147e-05	AT4G12400
-1.48539	1.74365	26.6236	2.47211e-07	9.0147e-05	AT4G16745
0.4964	6.41023	26.7539	2.31088e-07	9.0147e-05	AT5G27330
3.35475	-0.585923	26.8296	2.22206e-07	9.0147e-05	AT5G39060
-1.01294	2.10893	26.4725	2.67316e-07	9.42241e-05	AT4G27460
1.12552	1.96187	26.4011	2.7738e-07	9.60562e-05	AT1G48330
1.40774	1.53157	26.3507	2.84718e-07	9.68974e-05	AT3G51280
0.433962	4.67236	26.2397	3.01552e-07	0.000100887	AT1G71850
0.372941	5.99125	26.0841	3.2687e-07	0.000107535	AT4G26600
0.784564	3.52371	25.9992	3.41553e-07	0.000110523	AT5G12110
1.45593	1.84256	25.9054	3.58572e-07	0.000114015	AT1G18370
-0.644981	4.78915	25.8465	3.69672e-07	0.000114015	AT4G12800
-0.845067	5.26127	25.8747	3.64312e-07	0.000114015	AT4G35770
-0.545945	7.94397	25.6138	4.1705e-07	0.000126648	AT2G39730
1.66226	0.710807	25.584	4.23542e-07	0.000126671	AT3G58650
-0.562178	5.52874	25.3145	4.87034e-07	0.000143486	AT4G10340
0.432691	6.76422	25.2722	4.97843e-07	0.000144514	AT4G25340
0.769757	6.06891	25.0652	5.54254e-07	0.000158557	AT4G03210
-0.50614	5.96311	24.703	6.68783e-07	0.000188587	AT1G68010
1.15474	2.10876	24.6524	6.86606e-07	0.000190886	AT5G60520
1.1121	5.417	24.5843	7.11293e-07	0.000195003	AT5G52640
1.89737	3.87814	24.525	7.33521e-07	0.000198342	AT4G08950
3.61633	-1.82117	24.33	8.11663e-07	0.000216506	AT5G25250
0.864134	3.62196	24.0631	9.32313e-07	0.000245372	AT5G01870
-0.534443	4.34847	23.8612	1.03539e-06	0.000268917	AT1G62200
1.6301	2.45166	23.5388	1.22421e-06	0.000311656	AT2G38470
0.510964	4.93471	23.5273	1.23153e-06	0.000311656	AT4G32208
-0.363978	5.99003	23.4267	1.29767e-06	0.000324238	AT5G65660
8.02411	-1.3465	23.3696	1.33677e-06	0.00032576	AT2G04770
1.10984	3.24739	23.373	1.33437e-06	0.00032576	AT4G23800
-0.550827	5.53306	23.3252	1.36798e-06	0.000328618	AT1G52220
0.968566	4.10126	23.3058	1.3818e-06	0.000328618	AT2G41800
3.30502	-0.185297	23.0854	1.5496e-06	0.000360714	AT1G21120
-0.592168	7.92563	23.0808	1.5533e-06	0.000360714	AT5G11420
4.73539	-1.75247	23.0523	1.57652e-06	0.000361847	AT3G46280
1.4658	1.09764	23.0011	1.61908e-06	0.00036317	AT2G03850
-0.432504	6.67023	23.0042	1.61644e-06	0.00036317	AT4G03280
0.560069	4.78549	22.8014	1.79636e-06	0.000389653	AT3G46320
1.09257	2.28376	22.8155	1.78324e-06	0.000389653	AT3G54180
-0.616669	4.00645	22.8282	1.77149e-06	0.000389653	AT5G64040
-0.491182	4.44562	22.7388	1.85587e-06	0.000389713	AT1G10610
-0.439835	7.33387	22.7446	1.85022e-06	0.000389713	AT1G60160
0.902322	4.83265	22.7687	1.82716e-06	0.000389713	AT4G14130
-0.440326	6.72039	22.6316	1.96234e-06	0.000406521	AT1G23310
2.27079	1.68862	22.6172	1.9771e-06	0.000406521	AT3G13600
4.03264	-1.98542	22.5085	2.09221e-06	0.000425754	AT5G45570
-0.622324	4.6011	22.4764	2.12741e-06	0.0004285	AT5G51010
-0.707362	5.85386	22.3586	2.26202e-06	0.00045101	AT5G47550
-1.23341	1.46456	22.2877	2.34711e-06	0.000463295	AT1G56010
2.98027	-1.22476	22.1688	2.497e-06	0.000488002	AT4G33050
-0.433468	6.53149	22.1044	2.58215e-06	0.000499697	AT5G66190
0.451629	5.01906	22.0475	2.6598e-06	0.000509727	AT5G62410
0.996551	3.51685	22.0045	2.72013e-06	0.000511359	AT3G16150
3.26724	-1.06751	22.0057	2.71847e-06	0.000511359	AT5G41660
1.12637	2.45052	21.8029	3.02148e-06	0.000558091	AT1G36060
0.523434	6.15727	21.7952	3.03365e-06	0.000558091	AT1G61580
0.395036	7.13519	21.7826	3.05354e-06	0.000558091	AT3G58660
0.880494	8.63894	21.6734	3.23247e-06	0.000576514	AT3G09440
0.366667	6.22023	21.6678	3.24196e-06	0.000576514	AT3G49240
0.954286	3.24219	21.6979	3.19141e-06	0.000576514	AT4G02130
-0.414863	6.68126	21.6239	3.31691e-06	0.000582995	AT3G55800
0.773595	2.72964	21.6121	3.33748e-06	0.000582995	AT3G61610
1.14894	3.07889	21.5703	3.41089e-06	0.000590593	AT5G17160
1.10136	2.5146	21.4638	3.60575e-06	0.000614013	AT2G23630
0.663122	9.43964	21.4624	3.60837e-06	0.000614013	AT5G56010
2.62714	0.0782043	21.2882	3.95162e-06	0.000666676	AT4G38400
0.44074	5.38683	21.138	4.27373e-06	0.000714908	AT2G07690
0.779987	5.22914	21.0889	4.38462e-06	0.000717307	AT1G53500
-0.376144	6.16509	21.0506	4.47322e-06	0.000717307	AT2G43330
-0.452623	7.08398	21.0215	4.54167e-06	0.000717307	AT3G55610
1.47166	2.92433	21.054	4.4653e-06	0.000717307	AT3G58120
1.14124	1.08427	21.0462	4.48346e-06	0.000717307	AT4G03292
0.818209	2.5126	21.0211	4.54245e-06	0.000717307	AT4G07960
0.369518	5.91849	21.0631	4.44414e-06	0.000717307	AT5G58590
0.617025	9.56897	20.9628	4.68283e-06	0.000733607	AT5G56030
0.503802	4.70033	20.8085	5.07563e-06	0.00078888	AT5G23420
0.429087	5.60513	20.7782	5.15656e-06	0.000795198	AT1G14060
0.506158	5.46981	20.7605	5.20442e-06	0.000796357	AT3G46940
0.629514	4.79033	20.7395	5.26205e-06	0.000798982	AT1G69770
6.51444	3.20804	20.6034	5.64963e-06	0.000851283	AT2G01422
3.4777	-1.5227	20.5227	5.89286e-06	0.00087458	AT1G18240
-0.552614	6.68966	20.5275	5.87821e-06	0.00087458	AT3G47470
0.462144	5.23074	20.4258	6.19885e-06	0.000913128	AT1G23410
0.673725	5.02682	20.3663	6.39466e-06	0.000929649	AT1G18250
-0.42917	5.68182	20.3631	6.4052e-06	0.000929649	AT5G35790
0.58019	4.30494	20.3123	6.57781e-06	0.000943382	AT1G70090
1.78588	0.232603	20.3071	6.59541e-06	0.000943382	AT4G38410
0.494373	6.85259	20.2879	6.66219e-06	0.000946079	AT5G56000
0.467561	4.90052	20.2158	6.91805e-06	0.000961657	AT1G07370
-0.435851	5.86772	20.2283	6.87287e-06	0.000961657	AT1G24580
5.1397	-1.64355	20.2388	6.83516e-06	0.000961657	AT3G23250
-0.713388	2.81074	20.1565	7.13567e-06	0.000984972	AT1G68190
2.40915	-0.327649	20.1194	7.27552e-06	0.000997302	AT1G29660
1.54747	1.45987	20.0558	7.52167e-06	0.00101692	AT1G63100
2.19397	-0.355659	20.0621	7.49666e-06	0.00101692	AT1G64795
-0.576036	3.48911	20.0295	7.62555e-06	0.00102395	AT5G61670
0.603003	5.38536	19.9448	7.97119e-06	0.00106313	AT3G23470
-0.486791	4.59811	19.9108	8.11398e-06	0.00106775	AT3G23880
-0.544299	6.84205	19.9207	8.07199e-06	0.00106775	AT5G46110
2.88763	-0.92037	19.8865	8.21775e-06	0.00107424	AT3G54150
-0.387301	7.2371	19.838	8.42906e-06	0.00109461	AT1G42970
0.891355	2.4954	19.7943	8.62417e-06	0.00111263	AT5G23480
1.32668	3.39649	19.7779	8.69822e-06	0.0011149	AT2G10940
-0.385242	5.16955	19.6824	9.1442e-06	0.0011645	AT5G07020
3.16585	-1.7105	19.6574	9.26432e-06	0.00117223	AT5G02360
1.17965	2.4585	19.6167	9.46392e-06	0.00118986	AT3G19050
3.1078	-1.06776	19.5974	9.5597e-06	0.0011943	AT1G16620
3.53384	-0.360041	19.5433	9.83475e-06	0.00122093	AT1G02360
2.43877	-0.915225	19.5111	1.00015e-05	0.00123088	AT1G11220
-0.915683	2.53085	19.4803	1.01643e-05	0.00123088	AT1G57800
1.67384	0.766181	19.4915	1.01049e-05	0.00123088	AT2G44790
0.647585	6.30375	19.488	1.01235e-05	0.00123088	AT4G22010
0.988828	3.56338	19.3905	1.06537e-05	0.00128228	AT4G31000
2.45348	-1.37128	19.3431	1.09214e-05	0.00130653	AT1G06930
-0.391879	5.85677	19.3158	1.10788e-05	0.00130948	AT1G12110
2.525	0.255663	19.3212	1.10474e-05	0.00130948	AT4G23550
0.484784	5.1329	19.1808	1.18902e-05	0.00139703	AT5G50740
2.76023	-1.26426	19.154	1.20583e-05	0.0014004	AT5G04970
0.546123	4.90347	19.1536	1.20608e-05	0.0014004	AT5G55730
3.19507	-0.941008	19.0913	1.2461e-05	0.00143841	AT1G21130
2.03797	-0.479195	19.0797	1.25371e-05	0.00143878	AT5G47500
0.350446	7.30271	19.0635	1.26441e-05	0.00144267	AT5G55920
0.813324	4.21421	18.994	1.31132e-05	0.0014876	AT1G73620
-0.487366	4.25157	18.969	1.32859e-05	0.00149858	AT4G12980
1.80613	1.30514	18.9242	1.36018e-05	0.00152549	AT1G07483
0.665182	4.76491	18.8144	1.44073e-05	0.0016067	AT1G48470
0.728492	3.52636	18.7991	1.45235e-05	0.00161056	AT4G31360
-0.513693	5.83936	18.6352	1.58275e-05	0.00174536	AT2G39570
0.418271	8.6731	18.5516	1.65369e-05	0.00181345	AT1G56110
-0.503176	5.05983	18.5104	1.68981e-05	0.00184237	AT1G60140
-0.415019	6.74016	18.5004	1.69873e-05	0.00184237	AT2G06520
0.444516	5.52179	18.4549	1.73977e-05	0.00187658	AT1G66280
0.985054	2.40829	18.4422	1.75132e-05	0.00187876	AT2G20560
1.0176	2.6926	18.3826	1.80704e-05	0.00192806	AT4G33260
0.548679	5.64933	18.3524	1.83586e-05	0.00194479	AT1G09200
0.628742	4.13966	18.3456	1.84242e-05	0.00194479	AT3G12110
-0.439886	5.22711	18.2392	1.94823e-05	0.00204554	AT5G37260
0.768947	3.37196	18.1313	2.0618e-05	0.00215332	AT5G22940
1.37869	1.56106	18.1127	2.08211e-05	0.0021631	AT3G02640
-0.582906	5.67791	18.0699	2.12939e-05	0.00217206	AT1G32060
0.323419	6.24568	18.0722	2.12686e-05	0.00217206	AT2G17560
1.04728	3.08834	18.0838	2.11392e-05	0.00217206	AT4G05020
-0.434961	5.18757	18.0651	2.13476e-05	0.00217206	AT4G31390
1.48226	0.257833	18.0288	2.17592e-05	0.00220259	AT1G06660
0.513816	5.13899	17.9996	2.20954e-05	0.00222521	AT2G35880
0.511806	6.45934	17.9665	2.24824e-05	0.00225269	AT5G22880
1.22958	1.43878	17.9259	2.29679e-05	0.00228971	AT5G05965
-0.574478	3.86917	17.8654	2.37089e-05	0.00235171	AT2G13360
-0.43491	4.84415	17.85	2.39015e-05	0.00235896	AT1G80920
0.611555	6.14347	17.7653	2.49899e-05	0.00245411	AT4G09030
-3.03955	-1.85086	17.7523	2.51619e-05	0.00245877	AT1G05853
3.43327	-2.01314	17.7222	2.55619e-05	0.00248555	AT5G00480
1.29996	1.72657	17.6965	2.59098e-05	0.00250702	AT3G25980
0.424964	6.3118	17.5359	2.81933e-05	0.00270591	AT4G02940
-0.380707	6.67533	17.5328	2.82394e-05	0.00270591	AT5G54540
1.24872	1.2629	17.5146	2.85105e-05	0.00271869	AT3G10310
1.39712	0.833982	17.4955	2.8799e-05	0.002733	AT5G24915
-1.65593	-0.455301	17.4228	2.99212e-05	0.00281388	AT1G07893
0.828703	3.71758	17.4219	2.99364e-05	0.00281388	AT1G64640
1.10713	3.25353	17.3945	3.03705e-05	0.00284115	AT3G21710
0.765725	4.17211	17.3169	3.16359e-05	0.00293174	AT5G37770
0.420842	5.25003	17.3199	3.15868e-05	0.00293174	AT5G63550
-0.595868	4.57331	17.2223	3.32505e-05	0.00306697	AT1G61520
-0.35889	5.075	17.1769	3.4056e-05	0.00312666	AT1G22850
-0.427186	4.93698	17.1639	3.4289e-05	0.00313348	AT1G52870
0.354297	5.69811	17.1191	3.51083e-05	0.00319356	AT3G22790
1.85252	1.30113	17.0901	3.56469e-05	0.00321294	AT1G09240
0.534739	4.49291	17.0944	3.55669e-05	0.00321294	AT1G57820
-0.47534	7.1904	17.0805	3.58283e-05	0.00321461	AT3G14420
-0.598413	4.18626	17.0598	3.62203e-05	0.00323508	AT3G15840
1.60309	0.098928	17.0141	3.71032e-05	0.00329901	AT1G33500
3.93634	-1.36473	16.9331	3.87197e-05	0.00341602	AT1G76930
0.349767	5.31742	16.9309	3.87653e-05	0.00341602	AT5G38720
-0.439337	6.27141	16.9184	3.90216e-05	0.00342332	AT1G35516
2.63935	-1.28449	16.889	3.96297e-05	0.00346129	AT4G08430
0.605612	4.01964	16.8456	4.05477e-05	0.00352587	AT3G08630
-0.44173	7.63592	16.8213	4.10701e-05	0.00355563	AT4G25170
0.524585	3.922	16.8085	4.1347e-05	0.00356396	AT1G65470
1.83134	3.04608	16.7696	4.22048e-05	0.00360641	AT1G02920
-0.612515	2.96398	16.7704	4.21859e-05	0.00360641	AT5G57345
2.26584	-0.751277	16.7467	4.27165e-05	0.0036344	AT3G05955
2.78618	-0.692993	16.7286	4.31267e-05	0.00365355	AT3G54770
-0.479951	4.38491	16.7183	4.33605e-05	0.00365766	AT5G02120
-0.518715	5.96221	16.6866	4.40903e-05	0.00369558	AT1G49032
-0.308722	5.25457	16.6826	4.41845e-05	0.00369558	AT3G52060
0.812279	4.2217	16.6497	4.49576e-05	0.00374438	AT1G24170
4.28848	-2.12287	16.6219	4.56222e-05	0.00377421	AT1G26380
0.758445	2.09075	16.6187	4.56982e-05	0.00377421	AT5G10170
0.675872	6.72285	16.5925	4.63337e-05	0.00380585	AT2G29550
2.44028	0.708987	16.5863	4.64848e-05	0.00380585	AT3G09940
1.25838	1.46833	16.5714	4.68525e-05	0.00380585	AT4G14330
0.863023	1.82508	16.5727	4.68204e-05	0.00380585	AT5G51600
2.45702	-1.56345	16.5354	4.77514e-05	0.00386297	AT2G13160
1.47291	-0.236879	16.5015	4.86108e-05	0.00391644	AT1G28190
1.23451	0.6675	16.4829	4.90912e-05	0.00393907	AT3G11520
2.89523	-1.86022	16.4016	5.12433e-05	0.00409511	AT1G13110
-0.613261	7.14849	16.3772	5.19071e-05	0.00413143	AT5G01600
1.4774	2.56477	16.3132	5.36893e-05	0.00425158	AT3G51740
0.545347	5.4894	16.3076	5.38474e-05	0.00425158	AT5G60030
2.71713	-0.804578	16.286	5.44638e-05	0.00426524	AT2G43000
1.66445	0.74325	16.2789	5.46687e-05	0.00426524	AT5G18937
-0.372125	5.31334	16.2872	5.44299e-05	0.00426524	AT5G65530
0.344499	6.41759	16.2652	5.50648e-05	0.00427923	AT3G49080
0.415623	6.90843	16.2352	5.5945e-05	0.00433058	AT3G22660
-0.448946	7.40591	16.22	5.63958e-05	0.00434843	AT2G14910
-0.566343	6.67893	16.1913	5.72559e-05	0.00438052	AT4G08290
1.21779	4.18794	16.1954	5.71326e-05	0.00438052	AT5G57560
-0.334221	5.48596	16.1829	5.75102e-05	0.00438298	AT1G10660
-0.384465	7.29502	16.1754	5.77381e-05	0.00438343	AT5G61410
0.762945	2.80444	16.1364	5.89389e-05	0.00439398	AT1G17745
1.47132	0.62187	16.1504	5.85047e-05	0.00439398	AT1G58070
-0.328975	4.65705	16.1352	5.89779e-05	0.00439398	AT3G06850
1.13857	4.96275	16.1632	5.81121e-05	0.00439398	AT4G12730
-0.497981	4.20682	16.1348	5.899e-05	0.00439398	AT5G48545
-0.339652	6.63713	16.0864	6.05178e-05	0.00449083	AT1G06700
1.6454	0.265654	16.074	6.09135e-05	0.00450326	AT1G06883
-0.592326	4.83463	16.0496	6.17039e-05	0.00454468	AT3G61470
-0.556414	3.75108	16.0364	6.21359e-05	0.00455948	AT2G38800
0.39638	7.93321	16.0182	6.27357e-05	0.00458644	AT3G25230
1.22802	2.08436	15.9982	6.34016e-05	0.00461802	AT2G43290
0.696175	3.711	15.9777	6.40919e-05	0.00465114	AT5G47770
0.807476	5.98746	15.9669	6.44612e-05	0.00466081	AT1G61800
0.967941	1.95275	15.9406	6.53624e-05	0.00470872	AT5G55180
0.629956	4.42044	15.9261	6.58657e-05	0.00472772	AT1G76090
1.19507	2.45583	15.9115	6.63752e-05	0.00472989	AT4G31840
-0.832212	4.73285	15.9144	6.62723e-05	0.00472989	AT5G07200
0.868874	2.01129	15.883	6.73821e-05	0.00478437	AT3G15820
-0.358322	5.48434	15.8188	6.97054e-05	0.00493159	AT1G29240
0.323973	6.37905	15.743	7.25573e-05	0.00511503	AT5G56500
1.65185	0.495621	15.7027	7.41165e-05	0.00520635	AT5G25930
1.18498	2.17271	15.6608	7.57789e-05	0.00528551	AT1G02730
0.459999	3.59239	15.6639	7.56537e-05	0.00528551	AT4G11080
0.541548	4.25785	15.6291	7.70601e-05	0.00535595	AT3G14200
-0.428232	3.93123	15.5783	7.91587e-05	0.0054825	AT2G47680
0.469063	6.13447	15.5705	7.94855e-05	0.00548589	AT3G27060
0.70953	3.74566	15.5263	8.13632e-05	0.00559592	AT4G37260
0.465653	4.81187	15.5054	8.22689e-05	0.00563856	AT3G45930
-0.534029	9.31492	15.4779	8.34758e-05	0.00570148	AT1G26770
2.74875	-1.82345	15.4489	8.47674e-05	0.00576974	AT2G00590
1.1632	6.29888	15.42	8.60719e-05	0.0058384	AT5G02490
2.3039	-1.17429	15.4036	8.6822e-05	0.0058691	AT4G02314
-0.333015	7.09165	15.3727	8.82551e-05	0.00594562	AT5G58330
-0.492586	3.69159	15.3528	8.91877e-05	0.00598801	AT2G04240
1.74492	0.62805	15.3052	9.14627e-05	0.00611994	AT1G27730
-0.319697	5.99832	15.295	9.19608e-05	0.00613248	AT1G75220
1.68204	0.949363	15.2876	9.23193e-05	0.00613566	AT5G47230
0.811389	3.57154	15.242	9.45779e-05	0.00626317	AT3G05150
-0.515351	6.9623	15.2361	9.48724e-05	0.00626317	AT5G01530
0.801272	2.31612	15.2245	9.5457e-05	0.00628075	AT4G14150
-0.379213	4.87506	15.2161	9.58833e-05	0.00628784	AT3G05120
-0.311413	6.96496	15.2096	9.62134e-05	0.0062886	AT3G56940
-0.460051	7.25894	15.184	9.75247e-05	0.00633643	AT1G06680
0.847972	1.63247	15.1828	9.75872e-05	0.00633643	AT1G17140
-0.499062	3.88166	15.1589	9.8829e-05	0.00637512	AT3G26395
2.62973	-1.79958	15.1625	9.86422e-05	0.00637512	AT3G44550
2.46517	0.278419	15.1446	9.95813e-05	0.00639347	AT1G55450
0.331954	5.88638	15.1412	9.97613e-05	0.00639347	AT4G39880
-0.431558	5.43982	15.1264	0.000100549	0.00642306	AT3G53420
1.44517	0.545574	15.0972	0.000102117	0.00649519	AT3G15550
1.03448	2.04762	15.0931	0.000102336	0.00649519	AT3G20150
1.23245	0.609884	15.0838	0.000102843	0.00650649	AT3G55660
2.52155	-1.52001	15.0773	0.000103194	0.00650784	AT5G15265
2.46457	-0.780112	15.0241	0.000106146	0.00667265	AT2G26530
0.313732	5.54046	14.9848	0.00010838	0.0067915	AT3G55340
-0.524979	5.65139	14.9504	0.000110375	0.00689461	AT5G42825
-0.399496	5.47243	14.9435	0.000110776	0.00689784	AT4G25700
-0.384672	5.10866	14.9302	0.000111563	0.00692497	AT3G02690
-0.452579	8.89183	14.9211	0.000112103	0.00693671	AT5G21020
-0.366936	6.30942	14.9029	0.00011319	0.00698203	AT1G77480
1.76273	0.915793	14.8954	0.000113641	0.00698805	AT3G22370
-0.548777	7.38641	14.8864	0.000114185	0.00699971	AT2G40610
-0.436376	5.53032	14.8686	0.000115263	0.00704389	AT3G17510
-0.32856	6.65014	14.859	0.000115851	0.00704841	AT4G34350
-0.424015	4.07684	14.8558	0.000116051	0.00704841	AT5G24735
0.575204	3.40643	14.8449	0.00011672	0.00706731	AT5G59320
-0.451291	8.79713	14.8233	0.000118068	0.00710534	AT1G77760
0.539405	3.47885	14.8235	0.000118054	0.00710534	AT2G31010
1.5395	1.38758	14.7732	0.000121244	0.00727428	AT1G47395
-0.459756	5.49049	14.742	0.000123268	0.00737327	AT1G58290
0.765766	3.98405	14.7138	0.000125129	0.007462	AT3G23890
1.00612	2.16778	14.6499	0.000129439	0.0076958	AT2G28620
0.759678	2.15977	14.6346	0.000130498	0.00773545	AT3G12955
0.878611	1.74098	14.6262	0.000131077	0.00774648	AT1G44830
1.51181	0.189647	14.5599	0.000135773	0.00793737	AT1G78860
0.535509	5.21881	14.5527	0.000136294	0.00793737	AT3G17160
0.329388	7.50522	14.5682	0.000135174	0.00793737	AT4G25730
0.883465	1.44982	14.5524	0.000136317	0.00793737	AT4G32830
0.410599	6.35381	14.5577	0.00013593	0.00793737	AT5G61030
1.23797	3.53944	14.5273	0.000138142	0.00799644	AT2G42560
0.93205	3.25737	14.5278	0.000138106	0.00799644	AT5G10430
-0.667464	3.5073	14.4868	0.000141148	0.00812279	AT1G05560
-0.315724	5.40712	14.4884	0.000141024	0.00812279	AT2G22420
1.28889	4.25954	14.3948	0.00014821	0.00826415	AT1G04660
-0.373006	4.96114	14.3991	0.000147876	0.00826415	AT1G06650
2.57065	1.14865	14.4175	0.000146434	0.00826415	AT1G14540
2.83044	-1.90023	14.4076	0.000147209	0.00826415	AT1G35230
0.782777	2.62071	14.4076	0.000147209	0.00826415	AT1G62440
1.88547	-0.244681	14.439	0.000144775	0.00826415	AT2G16630
1.11696	2.36597	14.404	0.000147489	0.00826415	AT3G03130
0.273449	6.00818	14.3996	0.000147834	0.00826415	AT3G49990
2.15527	-0.902733	14.4443	0.000144366	0.00826415	AT4G04077
-0.442347	6.2131	14.4378	0.000144868	0.00826415	AT4G21280
1.66644	0.650277	14.4223	0.000146063	0.00826415	AT5G51190
-0.489491	7.02641	14.3695	0.000150213	0.00835228	AT1G20340
0.452538	4.3333	14.2972	0.000156093	0.00865483	AT1G02690
-0.364085	5.48141	14.266	0.000158709	0.0087507	AT1G67080
1.59781	4.0736	14.2669	0.000158626	0.0087507	AT1G78850
1.36608	-0.155848	14.1925	0.000165031	0.00907392	AT4G11330
1.36131	1.43142	14.1837	0.000165797	0.00909076	AT2G30766
1.41764	0.850939	14.1767	0.00016642	0.00909965	AT2G15480
1.02638	1.17714	14.1551	0.000168342	0.00917926	AT2G38620
0.676376	5.23835	14.1449	0.000169255	0.00920363	AT2G06850
1.40822	0.680696	14.1317	0.000170452	0.00924325	AT5G60530
-0.332504	7.88892	14.1054	0.000172847	0.00934747	AT3G27020
-0.504412	3.95661	14.0994	0.000173395	0.00935151	AT2G31585
-0.427234	5.2802	14.0739	0.000175767	0.0094279	AT2G26355
1.01284	0.958416	14.0754	0.000175623	0.0094279	AT5G08330
-0.856711	3.45998	14.0675	0.000176361	0.00943414	AT4G04830
0.514548	5.28084	14.0404	0.000178924	0.00949872	AT1G20330
-0.400624	4.36632	14.0403	0.000178933	0.00949872	AT3G02730
3.39284	-2.29545	14.0395	0.000179012	0.00949872	AT5G15130
0.335416	6.38779	14.0066	0.000182166	0.00964014	AT5G53400
2.25099	-1.46025	13.9914	0.00018365	0.00969268	AT1G52290
-0.716963	1.82649	13.9857	0.00018421	0.00969632	AT5G19500
1.91769	3.49415	13.9731	0.000185449	0.009722	AT1G02930
1.23949	1.20861	13.9707	0.000185683	0.009722	AT5G66230
-0.744804	1.86054	13.959	0.000186837	0.00975653	AT2G40120
1.54017	0.096078	13.9455	0.000188189	0.00980121	AT3G05890
0.894435	4.02951	13.9395	0.000188793	0.00980681	AT4G23670
-0.45451	3.54902	13.9034	0.000192448	0.0099704	AT2G36970
1.17563	1.6939	13.8902	0.00019381	0.0100147	AT1G16390
1.03674	1.73134	13.8534	0.000197634	0.0101857	AT5G42880
0.856756	1.7806	13.8327	0.000199831	0.0102721	AT5G12970
0.453323	4.60419	13.8255	0.00020059	0.0102843	AT5G61000
1.31166	0.94945	13.8175	0.000201449	0.0102991	AT3G56100
0.471247	6.72039	13.8131	0.000201923	0.0102991	AT4G37410
3.43528	-1.93802	13.7881	0.000204632	0.0104104	AT2G47550
1.27862	0.931477	13.7803	0.000205483	0.0104268	AT3G51920
1.47481	-0.178653	13.7492	0.000208906	0.0105733	AT1G49870
0.297392	6.88662	13.7332	0.000210695	0.0106366	AT4G02400
-0.581023	3.79425	13.6651	0.000218481	0.0110015	AT1G04350
1.45253	5.44917	13.6426	0.000221106	0.0111016	AT3G23810
-0.873001	3.41206	13.6385	0.000221594	0.0111016	AT5G06845
2.82182	-2.13473	13.628	0.000222839	0.0111357	AT5G12420
0.435937	5.1657	13.6181	0.000224014	0.0111662	AT1G74030
3.24494	-1.87577	13.6102	0.000224963	0.0111752	AT1G14550
2.53538	3.03408	13.6071	0.000225328	0.0111752	AT5G64120
-0.306236	6.10912	13.6016	0.000225991	0.01118	AT1G27290
-0.350739	4.45195	13.5894	0.000227472	0.0112252	AT3G53210
0.312263	6.56555	13.5736	0.000229391	0.0112917	AT2G43650
-0.469671	7.99779	13.5387	0.000233692	0.0114179	AT1G58030
0.440765	4.34871	13.5448	0.000232931	0.0114179	AT2G31270
2.47766	-0.214444	13.5395	0.000233593	0.0114179	AT2G39200
0.32068	4.47791	13.5291	0.000234895	0.0114484	AT5G62580
-1.00008	4.06249	13.5074	0.000237628	0.0115531	AT4G02520
-0.3484	6.0612	13.5027	0.000238218	0.0115533	AT4G38810
1.73426	0.206317	13.477	0.0002415	0.0116837	AT2G35930
-0.3205	4.44586	13.4223	0.000248646	0.0117975	AT1G44446
0.458832	4.00188	13.4364	0.000246788	0.0117975	AT3G25900
1.0213	1.27429	13.4334	0.000247182	0.0117975	AT4G00400
1.2029	0.633377	13.443	0.000245922	0.0117975	AT4G01730
1.05744	1.69272	13.449	0.000245136	0.0117975	AT4G21270
-0.339927	7.04153	13.4339	0.000247116	0.0117975	AT4G32260
1.2462	0.441929	13.4243	0.000248384	0.0117975	AT4G38062
0.43117	6.81291	13.4291	0.000247745	0.0117975	AT4G38740
0.463703	5.16331	13.4179	0.000249231	0.0117975	AT5G59970
2.21586	-1.65696	13.3912	0.000252805	0.0119084	AT2G29995
0.32378	6.70982	13.3911	0.000252817	0.0119084	AT4G16630
-0.369727	6.5074	13.3869	0.000253383	0.0119084	AT5G51110
0.99162	2.69855	13.3614	0.000256851	0.0120427	AT4G17240
-0.380156	6.99853	13.3432	0.000259362	0.012109	AT1G29120
-0.381477	5.21431	13.3423	0.000259493	0.012109	AT4G01050
2.5876	-1.39768	13.3113	0.000263818	0.0122819	AT1G23480
-0.361814	7.38978	13.2899	0.000266844	0.0123149	AT1G03790
-0.532419	2.91389	13.2844	0.000267624	0.0123149	AT1G08380
0.594695	3.27129	13.2861	0.000267379	0.0123149	AT1G62790
0.279649	7.73499	13.2842	0.000267646	0.0123149	AT1G64880
1.00093	3.12872	13.2936	0.000266318	0.0123149	AT5G33395
2.39549	0.509538	13.2674	0.000270067	0.0123973	AT4G01950
1.00938	0.800088	13.2594	0.000271217	0.0124213	AT5G39220
1.15681	1.897	13.2275	0.000275873	0.0125471	AT1G08560
3.12201	-2.04768	13.2352	0.000274741	0.0125471	AT4G09355
0.54664	4.35131	13.2295	0.000275577	0.0125471	AT4G09570
0.42879	5.43051	13.1908	0.000281325	0.0127364	AT3G53730
-0.505255	3.33061	13.1947	0.000280743	0.0127364	AT5G16400
-0.408331	3.9296	13.1741	0.00028384	0.0128209	AT3G19000
4.27207	-2.25644	13.1692	0.000284583	0.0128251	AT1G54890
0.357189	6.46228	13.1633	0.000285484	0.0128364	AT1G20950
0.314503	5.99298	13.1555	0.000286678	0.0128608	AT4G05410
1.41947	1.86333	13.149	0.000287669	0.012876	AT3G45970
-0.371371	5.61666	13.1409	0.000288926	0.0129008	AT1G58848
0.316208	6.29786	13.1369	0.00028953	0.0129008	AT5G62440
-0.502777	3.61801	13.099	0.000295458	0.0131353	AT2G38820
3.2424	-1.02392	13.0858	0.000297539	0.0131628	AT1G78340
-0.489769	4.64571	13.089	0.00029704	0.0131628	AT3G19800
0.598999	5.02236	13.0824	0.000298078	0.0131628	AT5G62670
-0.292559	6.32236	13.0769	0.000298958	0.0131722	AT5G47540
-0.273917	5.29551	13.0641	0.000301007	0.0132329	AT3G04460
-1.10795	2.26145	13.058	0.000301993	0.0132467	AT1G70840
0.518864	3.16453	13.044	0.000304257	0.0133165	AT5G50390
0.310784	5.984	13.032	0.000306217	0.0133726	AT3G01160
-0.540994	3.77228	13.022	0.00030786	0.0134147	AT1G03130
0.555248	3.19797	13.0091	0.000309976	0.0134771	AT5G13060
-0.434026	6.93063	12.9817	0.00031455	0.0136459	AT2G15890
1.39451	3.01106	12.9449	0.000320803	0.013826	AT1G17860
-0.680893	4.08375	12.946	0.000320605	0.013826	AT2G17850
3.0541	-2.04641	12.9528	0.000319444	0.013826	AT5G51780
0.677148	4.10933	12.932	0.000323008	0.0138907	AT5G12940
0.711817	3.08197	12.9248	0.00032426	0.0139143	AT5G05180
0.6354	3.5282	12.9153	0.000325916	0.013955	AT1G52280
1.16567	1.36867	12.8805	0.000332018	0.0141855	AT2G41660
0.488604	3.16092	12.8762	0.00033278	0.0141873	AT2G39300
0.563311	4.20472	12.8592	0.000335823	0.0142555	AT1G29090
0.47122	4.26977	12.8619	0.000335348	0.0142555	AT2G24300
0.712521	4.42858	12.8433	0.000338696	0.0143085	AT3G54810
0.451837	4.25152	12.8402	0.000339246	0.0143085	AT4G24275
0.287985	5.60257	12.8473	0.000337962	0.0143085	AT5G42150
-0.317192	4.92004	12.8312	0.000340879	0.01434	AT1G23960
0.771806	1.77968	12.8265	0.000341735	0.01434	AT1G80370
0.585645	4.60269	12.8242	0.000342173	0.01434	AT3G56880
0.840181	1.53343	12.8032	0.000346032	0.014471	AT1G67780
0.569422	2.89157	12.793	0.000347921	0.0144886	AT3G48160
2.40992	-1.65038	12.7961	0.000347346	0.0144886	AT4G08555
-2.0498	-0.982419	12.7786	0.000350603	0.0145696	AT1G06963
0.764401	3.11502	12.7617	0.000353798	0.0145747	AT1G53470
2.7653	-1.57633	12.7527	0.000355489	0.0145747	AT1G66930
-0.316111	6.21465	12.7512	0.000355784	0.0145747	AT1G67740
0.86925	1.97251	12.7693	0.000352362	0.0145747	AT1G76620
0.415563	4.59081	12.757	0.000354685	0.0145747	AT2G43535
1.10693	1.85229	12.7506	0.000355894	0.0145747	AT3G01330
1.20006	0.740918	12.7623	0.000353673	0.0145747	AT5G35740
2.13497	-1.26443	12.7462	0.000356728	0.0145786	AT1G78360
-0.490855	3.65483	12.7315	0.000359542	0.0146632	AT1G55670
0.350194	4.16666	12.7037	0.000364941	0.0148527	AT3G27550
1.11911	1.23853	12.6777	0.00037005	0.0150296	AT1G16330
0.551712	3.60286	12.6608	0.000373393	0.0151343	AT4G12620
0.515909	3.36346	12.6299	0.000379628	0.0153555	AT4G03110
-0.571564	4.77688	12.605	0.000384721	0.0155297	AT2G05310
-0.557787	3.67337	12.5787	0.000390162	0.0157172	AT3G08940
0.28722	5.89114	12.5634	0.000393373	0.0158142	AT3G02650
-0.376904	4.79748	12.5431	0.000397677	0.0159224	AT4G04040
-0.477856	6.41345	12.5462	0.000397009	0.0159224	AT5G48412
0.911581	1.48855	12.523	0.00040198	0.0160509	AT2G06200
1.16867	0.647361	12.5167	0.000403325	0.0160509	AT4G15830
0.810747	1.19752	12.5185	0.000402935	0.0160509	AT4G39630
2.52037	-0.872788	12.509	0.000405003	0.0160852	AT4G22710
-2.78505	-1.91761	12.4637	0.000414931	0.0164464	AT1G04263
0.286703	5.478	12.4356	0.000421233	0.0166628	AT1G17130
3.93049	-2.27197	12.4315	0.00042215	0.0166656	AT1G46624
1.02139	2.3333	12.4195	0.00042488	0.0167399	AT3G44050
-0.425657	7.09064	12.4037	0.000428487	0.0168484	AT3G27770
-1.06533	2.76235	12.3901	0.000431615	0.0169377	AT1G77210
0.330766	6.06599	12.386	0.000432554	0.0169408	AT1G18840
-0.308705	6.4198	12.3568	0.00043938	0.0171741	AT1G15180
-0.375915	7.72125	12.352	0.000440521	0.0171847	AT1G80640
-0.511162	6.10744	12.3355	0.000444427	0.017274	AT2G36320
-0.515131	5.11511	12.3349	0.00044456	0.017274	AT4G02845
-0.306733	5.47012	12.3121	0.000450037	0.0174524	AT4G22890
2.46506	-1.6256	12.2936	0.000454516	0.0175915	AT3G01513
-0.397828	6.39469	12.2888	0.000455673	0.0176018	AT1G75380
0.503231	3.71383	12.2738	0.000459364	0.0177097	AT4G08690
-0.285098	6.19226	12.2488	0.000465567	0.0179139	AT3G26070
0.393237	5.09656	12.2164	0.000473708	0.018104	AT1G04520
0.872674	2.3516	12.2116	0.000474929	0.018104	AT1G20450
1.25919	-0.102191	12.2067	0.000476176	0.018104	AT1G62870
-0.380527	4.60082	12.2169	0.000473576	0.018104	AT1G73920
-0.320358	6.92188	12.214	0.000474334	0.018104	AT1G80830
0.375482	4.79347	12.2078	0.000475889	0.018104	AT2G32220
-0.297548	6.03114	12.2038	0.000476929	0.018104	AT5G23120
-0.528795	4.65771	12.1854	0.000481645	0.018248	AT2G40100
-0.372172	9.08426	12.1713	0.000485293	0.018351	AT2G01450
1.98923	0.73189	12.1603	0.000488171	0.0184245	AT4G22470
-0.346007	5.66482	12.1506	0.000490732	0.0184858	AT2G36885
0.387524	4.32512	12.147	0.000491679	0.0184862	AT2G24490
0.698351	4.16611	12.1378	0.000494099	0.018504	AT2G36200
0.317245	5.64102	12.1345	0.000494965	0.018504	AT3G45980
1.4821	0.00607816	12.1356	0.000494689	0.018504	AT4G21830
0.925338	1.27068	12.1281	0.000496667	0.0185325	AT5G62340
0.641445	2.52945	12.1207	0.000498657	0.0185717	AT3G23410
0.658036	3.0015	12.1078	0.000502114	0.0186209	AT1G48480
2.43441	-0.396699	12.1052	0.00050281	0.0186209	AT2G33710
0.759753	3.66604	12.1115	0.000501109	0.0186209	AT5G57220
-0.442577	3.71831	12.0832	0.00050878	0.0188068	AT1G32080
-0.490589	7.55049	12.0769	0.000510496	0.0188252	AT2G16060
-0.368157	5.45719	12.0744	0.000511185	0.0188252	AT3G10740
1.24248	1.0492	12.0645	0.000513899	0.0188899	AT1G12740
-1.05537	0.519606	12.058	0.000515705	0.018921	AT1G68290
1.92928	-1.09459	12.0507	0.000517734	0.0189251	AT2G16140
0.904535	1.58248	12.0515	0.000517499	0.0189251	AT5G47180
-0.287118	5.16946	12.0431	0.000519846	0.0189401	AT2G24180
-0.294639	4.50118	12.0356	0.000521947	0.0189401	AT3G51390
-0.428653	4.50183	12.0385	0.000521125	0.0189401	AT4G35440
1.59832	3.55439	12.0355	0.000521982	0.0189401	AT5G44380
0.264612	5.75693	12.0268	0.000524418	0.0189935	AT5G22320
2.1707	0.0949726	12.0043	0.000530787	0.019189	AT5G17330
1.51758	-0.722479	11.9946	0.000533551	0.0192537	AT4G00770
0.478711	5.83927	11.9756	0.000539024	0.0194157	AT3G18000
2.6676	-1.97999	11.9649	0.000542128	0.0194919	AT4G32950
1.2125	0.878682	11.9543	0.000545202	0.0195668	AT5G25090
-0.808176	1.79275	11.9474	0.000547236	0.0196042	AT4G05180
2.18709	-0.6456	11.9384	0.000549886	0.0196634	AT2G29490
-0.366814	5.96807	11.9281	0.000552921	0.0197362	AT5G28919
0.656554	2.15357	11.9055	0.000559683	0.0199415	AT3G61270
-0.31403	7.50275	11.9019	0.000560774	0.0199443	AT1G03220
0.956706	0.830868	11.8947	0.000562953	0.0199859	AT1G05835
1.98038	0.263174	11.8904	0.000564244	0.0199957	AT1G30700
0.316755	4.56002	11.8744	0.000569121	0.0201324	AT1G25220
-0.407119	4.17726	11.868	0.000571067	0.0201651	AT2G21530
0.497098	4.14727	11.8622	0.000572858	0.0201922	AT5G15150
-0.352131	5.20273	11.8484	0.000577098	0.0203054	AT1G58200
1.16931	5.15745	11.8069	0.000590106	0.0206542	AT1G02205
-0.258412	5.88499	11.8117	0.000588582	0.0206542	AT1G70940
0.945481	2.282	11.8068	0.000590149	0.0206542	AT4G29780
1.18584	1.00637	11.7964	0.000593441	0.0207326	AT1G76310
0.791013	3.95304	11.7929	0.000594579	0.0207357	AT4G37450
-0.423786	7.51498	11.7665	0.000603048	0.0209809	AT4G25050
-0.334461	4.40573	11.7644	0.000603736	0.0209809	AT4G37200
1.00594	4.40017	11.7351	0.000613326	0.0211768	AT1G12240
0.410977	4.52102	11.7379	0.000612397	0.0211768	AT3G20260
-0.311828	7.84783	11.7419	0.000611077	0.0211768	AT4G28080
-0.389371	6.77972	11.7308	0.000614739	0.0211768	AT5G22740
1.43594	0.258824	11.7317	0.000614437	0.0211768	AT5G46240
-0.290963	5.5851	11.7099	0.000621698	0.0213421	AT1G01770
1.67969	1.59268	11.7114	0.000621182	0.0213421	AT2G22470
0.562282	4.47771	11.6712	0.000634756	0.0217289	AT1G56660
-0.327074	4.97415	11.67	0.000635166	0.0217289	AT2G04690
-0.312599	7.54798	11.645	0.000643769	0.021985	AT4G04640
1.35518	0.297305	11.6242	0.000650987	0.0221931	AT1G57590
1.26391	0.36808	11.6098	0.00065606	0.0222717	AT2G41990
-0.299524	6.03479	11.6125	0.000655099	0.0222717	AT3G48380
-1.36196	-0.232511	11.6048	0.000657805	0.0222717	AT3G58370
1.39199	-0.415839	11.6059	0.000657413	0.0222717	AT5G23700
1.76373	-1.21927	11.5995	0.000659691	0.0222973	AT3G16240
-0.406336	3.67622	11.5864	0.000664372	0.0223408	AT3G06330
-0.335619	4.78472	11.5905	0.000662886	0.0223408	AT4G21560
0.773231	2.81752	11.5893	0.000663311	0.0223408	AT5G10830
0.408931	7.10713	11.582	0.000665922	0.0223548	AT4G38710
-0.819325	1.07207	11.5619	0.000673159	0.0225594	AT1G26945
0.922623	3.64879	11.5447	0.000679436	0.0225943	AT1G01600
-0.512602	5.4685	11.54	0.000681134	0.0225943	AT1G03610
-0.317218	5.20263	11.5371	0.000682214	0.0225943	AT1G55480
-0.341618	6.81617	11.5508	0.000677194	0.0225943	AT1G72410
-0.411891	6.39518	11.5452	0.000679238	0.0225943	AT2G26500
1.73457	-0.769401	11.5405	0.000680954	0.0225943	AT2G42350
0.358167	8.1555	11.5472	0.000678521	0.0225943	AT5G09590
1.0054	1.74398	11.5258	0.000686363	0.0226937	AT3G25780
0.511697	3.15145	11.5226	0.000687539	0.0226945	AT5G49800
0.810052	5.72685	11.514	0.000690727	0.022747	AT1G30530
-0.417605	5.00791	11.5121	0.000691433	0.022747	AT1G78780
2.08137	-0.877627	11.4896	0.000699859	0.0229859	AT1G68840
-0.3627	6.83356	11.4864	0.000701085	0.0229879	AT1G22710
0.704422	4.12198	11.4751	0.000705367	0.0230197	AT2G41110
0.856542	5.40963	11.474	0.00070577	0.0230197	AT4G29020
-0.489859	5.08971	11.4777	0.000704356	0.0230197	AT4G38932
-0.271346	6.75726	11.4715	0.000706719	0.0230197	AT5G62790
-0.569964	3.28548	11.4565	0.000712445	0.023168	AT2G20260
-0.303903	6.80485	11.4453	0.000716739	0.0232693	AT4G34830
-0.295044	8.7451	11.4372	0.000719891	0.0233008	AT3G08030
0.854445	5.25111	11.4323	0.000721792	0.0233008	AT4G14690
0.301731	5.05118	11.4306	0.000722433	0.0233008	AT4G15410
1.75563	2.80522	11.4325	0.000721687	0.0233008	AT4G30270
0.515603	4.99249	11.4123	0.000729609	0.0234939	AT2G35190
0.814153	1.27209	11.3994	0.000734694	0.0236191	AT1G67180
0.58214	5.5095	11.3824	0.000741422	0.0237195	AT2G34300
-0.281227	4.99322	11.3864	0.000739837	0.0237195	AT4G13250
1.75717	0.918358	11.3835	0.000741011	0.0237195	AT4G23680
1.16666	0.516619	11.3581	0.000751214	0.0239448	AT2G38160
2.31103	-1.97846	11.3559	0.000752104	0.0239448	AT3G12977
-0.522322	9.92659	11.3607	0.000750134	0.0239448	AT4G27450
-0.387076	5.87296	11.3467	0.000755803	0.0240238	AT2G46550
-0.376486	4.69228	11.3399	0.000758582	0.0240734	AT1G77950
0.529716	7.3471	11.324	0.000765116	0.0242418	AT3G24080
-1.6541	0.734788	11.3041	0.000773379	0.0244643	AT2G00670
-0.724446	2.06727	11.2755	0.000785351	0.0248033	AT2G34315
-0.318608	6.60264	11.2699	0.000787738	0.0248389	AT3G51820
1.50993	3.76527	11.2534	0.000794787	0.0250212	AT4G27170
-0.391393	4.70558	11.2445	0.000798577	0.0251005	AT3G48115
-0.338155	4.59709	11.2292	0.000805218	0.025269	AT1G15740
0.262991	6.37116	11.2246	0.000807211	0.0252913	AT1G13730
1.2039	0.999038	11.2132	0.000812194	0.0254071	AT1G56680
0.697259	1.88265	11.1963	0.000819598	0.0255982	AT5G05365
-0.396413	4.57334	11.1904	0.000822234	0.0256399	AT3G23080
1.14724	1.04574	11.1874	0.000823566	0.025641	AT1G03780
0.409863	4.6969	11.1832	0.000825397	0.0256575	AT5G16590
1.79579	0.627018	11.1721	0.000830376	0.025678	AT1G55330
0.388006	4.27577	11.1725	0.00083019	0.025678	AT2G25480
-0.340024	6.41913	11.1762	0.000828549	0.025678	AT3G23700
1.9443	-0.70537	11.1701	0.000831261	0.025678	AT5G03120
1.27817	0.350224	11.1592	0.000836149	0.0257887	AT2G35710
-0.300466	5.8082	11.1416	0.000844126	0.0259541	AT2G04700
0.465225	3.30677	11.1416	0.000844142	0.0259541	AT5G39550
0.693776	3.16582	11.1366	0.000846419	0.0259836	AT1G74310
0.568484	2.26361	11.1321	0.000848486	0.0260066	AT2G30140
0.3222	5.44082	11.1222	0.000852996	0.0261043	AT4G02720
0.282504	4.7719	11.1044	0.000861246	0.0262753	AT3G29310
2.19679	-0.478939	11.1059	0.000860528	0.0262753	AT4G36500
-0.487721	6.05969	11.0911	0.000867427	0.0263013	AT3G20395
1.97967	0.567709	11.0949	0.000865654	0.0263013	AT5G20230
1.353	0.489716	11.0933	0.000866422	0.0263013	AT5G25380
0.429146	4.93607	11.0983	0.000864078	0.0263013	AT5G64330
0.82566	1.71641	11.0871	0.000869292	0.0263174	AT5G06150
0.249184	6.45616	11.082	0.00087169	0.0263496	AT1G23280
-0.560516	2.26507	11.0473	0.000888155	0.0268063	AT3G61900
2.08223	0.0435351	11.0339	0.000894626	0.0268783	AT1G07720
-0.35088	7.4154	11.0341	0.000894508	0.0268783	AT1G60950
-0.418808	3.52076	11.0387	0.000892283	0.0268783	AT2G29650
1.12202	0.422704	10.9878	0.000917151	0.0275131	AT3G49210
0.400748	5.53527	10.9793	0.00092135	0.0275972	AT3G58840
1.60411	-0.274602	10.9744	0.000923809	0.0276289	AT4G23190
0.333458	4.35364	10.9701	0.000925929	0.0276317	AT1G01940
-0.351588	4.55802	10.9686	0.000926702	0.0276317	AT1G10600
-0.370846	7.0567	10.959	0.000931478	0.0277322	AT4G17730
0.325313	4.94696	10.9532	0.000934424	0.027778	AT1G30510
0.355165	3.83923	10.9443	0.000938909	0.0278694	AT1G44780
1.20865	0.458483	10.9412	0.000940468	0.0278737	AT5G18470
1.06365	0.255937	10.9254	0.000948525	0.0280704	AT1G59860
0.520786	3.05529	10.9035	0.000959822	0.0283622	AT1G75150
0.479855	6.01074	10.898	0.000962663	0.0284036	AT5G03630
-1.09797	-0.158457	10.8815	0.00097129	0.0286154	AT1G33340
0.276105	6.92192	10.8718	0.000976421	0.0287237	AT1G72440
-0.353793	5.59798	10.8407	0.000992935	0.0290534	AT1G19720
-0.288649	5.36891	10.8437	0.000991318	0.0290534	AT1G23740
0.926306	2.22781	10.8369	0.00099499	0.0290534	AT4G02290
0.499884	3.85573	10.8375	0.000994642	0.0290534	AT5G08020
-0.241935	5.98871	10.8458	0.000990216	0.0290534	AT5G22510
1.93213	-1.00304	10.8339	0.000996604	0.0290576	AT1G66780
0.437526	4.78535	10.8291	0.000999164	0.0290892	AT3G50690
0.352702	5.99917	10.825	0.00100141	0.0291117	AT3G12050
0.305776	5.53302	10.8191	0.00100461	0.0291189	AT4G36020
-0.299185	5.55575	10.8211	0.00100353	0.0291189	AT5G26820
0.284618	5.0084	10.7974	0.00101644	0.0293755	AT1G12830
1.40515	-0.144109	10.7999	0.00101508	0.0293755	AT2G25450
0.623909	1.84638	10.7848	0.00102337	0.0295327	AT2G27010
-0.531262	2.63893	10.7537	0.00104073	0.0299896	AT3G18320
-0.465365	5.72361	10.7496	0.001043	0.0299986	AT4G36040
0.824585	1.78269	10.7477	0.00104408	0.0299986	AT5G17040
0.53703	3.02185	10.7418	0.00104743	0.0300511	AT2G21640
1.58399	-0.649611	10.7379	0.00104962	0.0300702	AT1G05010
0.496909	4.12578	10.7351	0.00105121	0.0300721	AT5G54970
-0.269869	6.31968	10.7319	0.00105307	0.030079	AT5G16660
2.18957	-1.64566	10.7293	0.0010545	0.030079	AT5G24580
0.416436	5.46441	10.7117	0.0010646	0.0303218	AT3G05130
-0.232763	6.34146	10.7091	0.00106608	0.0303218	AT5G66880
-0.281165	6.55692	10.7045	0.00106875	0.030354	AT3G29180
0.503789	6.01703	10.6912	0.00107645	0.0305287	AT5G02270
-0.314934	5.93373	10.6721	0.00108765	0.0308022	AT1G49380
0.893182	3.94191	10.6645	0.00109212	0.0308845	AT5G45950
0.598167	8.89418	10.6554	0.00109749	0.0309476	AT3G17390
0.480073	3.60177	10.6563	0.00109694	0.0309476	AT3G47460
0.552172	3.82842	10.6478	0.00110202	0.031031	AT4G27530
-0.407502	4.11637	10.6384	0.00110762	0.0311001	AT1G74940
1.5454	-0.123978	10.6409	0.00110616	0.0311001	AT3G50900
0.477126	2.96021	10.622	0.00111748	0.0313322	AT1G66080
0.561884	3.27648	10.6166	0.00112079	0.0313806	AT3G14740
1.40044	2.98065	10.6116	0.00112379	0.03142	AT2G43150
0.29183	4.9422	10.5953	0.00113377	0.0316245	AT1G30440
0.817725	2.86862	10.5944	0.00113431	0.0316245	AT1G78530
-0.461838	4.65389	10.5886	0.00113787	0.0316791	AT2G27830
0.794323	1.46115	10.5795	0.00114346	0.0317897	AT4G35720
1.08084	0.763232	10.5744	0.00114666	0.031834	AT5G13700
-0.279692	6.6072	10.5648	0.00115259	0.0319535	AT1G53320
-0.282098	5.09787	10.5548	0.00115885	0.0320821	AT1G06430
1.63427	4.5229	10.5494	0.00116225	0.0321312	AT5G64100
1.91013	-1.41797	10.5323	0.00117305	0.0323392	AT3G22930
-0.339589	4.13941	10.5346	0.00117157	0.0323392	AT4G18230
-1.74508	-0.965351	10.5295	0.00117483	0.0323432	AT3G03230
-0.242933	6.23221	10.5269	0.00117652	0.0323444	AT1G03000
0.350201	5.17355	10.5226	0.00117921	0.0323733	AT2G29570
2.46009	-1.87101	10.5099	0.00118737	0.0325522	AT5G22355
-0.510981	2.91226	10.5022	0.00119233	0.0326428	AT5G45250
0.378667	5.62972	10.4929	0.00119833	0.0327615	AT1G33750
-0.327539	4.80951	10.4903	0.00120002	0.0327624	AT5G18200
-1.08263	-0.250753	10.4795	0.00120707	0.0329094	AT2G32550
1.34869	0.673731	10.4721	0.0012119	0.0329955	AT2G04500
1.5723	1.82822	10.4641	0.00121718	0.0330937	AT1G76680
-0.282792	4.40063	10.4577	0.00122141	0.0331556	AT1G22750
0.772997	3.99843	10.453	0.0012245	0.0331556	AT5G15950
0.257919	7.04057	10.4547	0.00122341	0.0331556	AT5G26860
0.423975	3.25156	10.4442	0.00123033	0.0332322	AT1G10040
1.4602	-1.02206	10.4436	0.00123077	0.0332322	AT1G18193
-0.425428	10.4159	10.4412	0.00123238	0.0332322	AT1G69530
-0.368478	9.61228	10.4341	0.00123708	0.0333133	AT3G12120
-0.252476	6.17832	10.4252	0.00124306	0.0333832	AT1G27595
-0.426883	4.85405	10.4256	0.0012428	0.0333832	AT3G53280
-0.346245	6.37715	10.4162	0.00124916	0.033456	AT1G54780
-0.315758	6.94037	10.4184	0.00124764	0.033456	AT3G57050
-0.364101	5.30682	10.4125	0.00125164	0.0334772	AT5G16650
-0.55897	5.34087	10.3936	0.00126451	0.0337369	AT1G79520
-0.295304	8.22673	10.3883	0.00126819	0.0337369	AT2G28840
-0.39783	5.55154	10.39	0.00126702	0.0337369	AT3G54050
-0.295447	4.65442	10.3918	0.00126576	0.0337369	AT4G22750
0.623318	1.68851	10.3777	0.00127549	0.0338856	AT2G35170
1.09762	1.25969	10.3702	0.00128068	0.0339775	AT3G24750
1.61886	-0.99226	10.3379	0.00130324	0.0344835	AT2G20590
0.243482	5.18661	10.3383	0.00130297	0.0344835	AT2G25620
-0.238012	6.6007	10.3338	0.00130614	0.0344838	AT1G02305
-0.416893	5.08827	10.333	0.00130675	0.0344838	AT1G19660
-1.90355	-2.14394	10.3272	0.00131085	0.0345459	AT1G07187
0.597687	3.57808	10.3227	0.00131405	0.0345842	AT3G01410
0.980485	1.02657	10.3133	0.00132076	0.0347144	AT1G72670
-0.274021	4.97665	10.3022	0.0013287	0.0347381	AT1G15020
0.568107	2.09223	10.3088	0.00132399	0.0347381	AT2G23130
1.58647	3.95677	10.3064	0.00132567	0.0347381	AT4G30280
0.324995	4.69508	10.3024	0.00132854	0.0347381	AT5G09840
-0.674227	2.54925	10.2976	0.00133201	0.0347536	AT1G72645
-0.408848	7.62606	10.2965	0.00133282	0.0347536	AT3G26650
0.284187	6.21294	10.2867	0.00133995	0.0348476	AT3G46030
0.581993	3.4822	10.2879	0.00133905	0.0348476	AT4G00360
-0.668758	2.38094	10.2812	0.00134392	0.0349049	AT5G05430
0.804087	0.943227	10.2757	0.00134794	0.0349633	AT3G03680
-0.355566	4.6511	10.2692	0.00135273	0.0350414	AT1G73480
0.29397	6.83905	10.245	0.00137053	0.0352159	AT1G20696
2.45725	-1.02944	10.2506	0.00136639	0.0352159	AT1G30720
2.31649	-1.18853	10.2336	0.00137904	0.0352159	AT1G52200
0.919942	1.94596	10.2416	0.00137312	0.0352159	AT1G77330
0.255712	6.58767	10.2453	0.00137031	0.0352159	AT1G79150
-0.392033	6.1836	10.256	0.00136243	0.0352159	AT2G30570
1.90826	-1.70286	10.2551	0.00136304	0.0352159	AT4G04750
-0.279149	6.70637	10.2317	0.0013805	0.0352159	AT5G14640
1.36427	-0.598198	10.2466	0.00136937	0.0352159	AT5G16030
-1.02954	-0.139687	10.2312	0.00138087	0.0352159	AT5G38210
-0.33355	4.91435	10.2341	0.00137865	0.0352159	AT5G54270
0.326466	7.26343	10.2356	0.00137752	0.0352159	AT5G65630
0.318865	6.47877	10.2101	0.0013967	0.0353758	AT1G47970
0.728614	1.48945	10.2086	0.0013979	0.0353758	AT2G41170
1.18802	0.58792	10.2166	0.00139183	0.0353758	AT3G12870
1.59793	0.320696	10.2157	0.00139249	0.0353758	AT4G01750
-0.338678	6.07601	10.2111	0.00139601	0.0353758	AT4G02770
0.600709	1.72722	10.2118	0.00139545	0.0353758	AT5G52220
1.73607	0.116646	10.2026	0.00140243	0.0354449	AT2G15420
1.45428	2.62921	10.1932	0.00140961	0.0355808	AT2G44490
1.53301	-1.16174	10.1877	0.00141381	0.0356414	AT5G22310
0.761263	2.61828	10.1727	0.00142535	0.0358865	AT2G23290
-0.41949	5.26513	10.165	0.00143132	0.0359468	AT1G58235
0.486427	6.71731	10.1649	0.00143139	0.0359468	AT5G26260
0.612951	4.18145	10.1385	0.00145207	0.0364198	AT4G36360
2.93261	-2.13491	10.1321	0.0014571	0.0364633	AT2G46430
1.46258	-0.813013	10.1316	0.0014575	0.0364633	AT5G36800
0.375406	4.4155	10.1245	0.00146315	0.0365584	AT4G22235
0.508593	4.04434	10.1183	0.00146806	0.0366346	AT2G23910
-0.400743	8.0419	10.1154	0.00147038	0.0366463	AT2G24270
-0.281436	7.31398	10.1117	0.00147333	0.0366734	AT1G53210
0.658365	6.15125	10.107	0.00147704	0.0367195	AT3G30775
0.76418	4.09319	10.091	0.00148995	0.0369938	AT3G17360
0.760515	6.27171	10.0858	0.00149419	0.0370334	AT3G51810
0.350832	5.65807	10.0844	0.0014953	0.0370334	AT5G65360
1.39978	-0.605144	10.0727	0.0015048	0.037222	AT3G05660
2.66952	-0.427394	10.0604	0.0015149	0.0373782	AT1G21110
-0.329844	7.2378	10.0625	0.00151318	0.0373782	AT2G46820
0.233166	6.12795	10.0552	0.00151916	0.0374366	AT4G25210
0.463618	2.95463	10.0427	0.00152951	0.0376447	AT5G58530
1.49942	1.73102	10.0396	0.00153213	0.0376621	AT1G57990
-0.580004	3.77778	10.0314	0.00153893	0.0376884	AT1G32540
-0.299682	6.88662	10.0334	0.00153725	0.0376884	AT1G48660
-0.345184	8.47701	10.0327	0.00153788	0.0376884	AT5G03240
1.09984	0.332669	10.0281	0.00154166	0.0377086	AT4G35620
-0.732672	2.1207	10.0195	0.00154892	0.0378392	AT5G50760
2.42986	-1.83193	10.0167	0.00155127	0.0378499	AT4G28680
-1.07178	0.329406	10.0112	0.00155587	0.0379152	AT3G48580
-0.263265	5.9405	10.0033	0.00156257	0.0380209	AT1G27150
0.366239	3.90091	10.0016	0.00156406	0.0380209	AT3G63200
1.44321	-0.692958	9.99656	0.00156833	0.0380778	AT3G49780
-0.425531	4.36517	9.99406	0.00157046	0.0380826	AT3G54890
0.343548	3.7973	9.99004	0.00157389	0.038119	AT1G34350
-0.218877	6.3394	9.98517	0.00157806	0.0381264	AT2G37480
0.26567	5.10317	9.98698	0.00157651	0.0381264	AT3G12340
0.353774	5.45381	9.97416	0.00158753	0.0383083	AT3G12860
2.28355	0.127497	9.96973	0.00159135	0.0383536	AT1G75750
2.18505	-2.08452	9.96645	0.00159419	0.0383752	AT2G02950
-0.451369	7.0256	9.96268	0.00159745	0.038407	AT1G79040
0.338161	3.89388	9.95642	0.00160289	0.0384908	AT4G22320
-0.658097	4.46626	9.94882	0.00160953	0.0385564	AT2G02120
-0.282495	6.1857	9.94886	0.00160949	0.0385564	AT4G19500
-0.292717	5.61404	9.94418	0.00161359	0.03856	AT1G18460
-0.353542	5.13596	9.94534	0.00161257	0.03856	AT3G51420
-0.335635	4.29249	9.94134	0.00161608	0.0385729	AT2G31350
0.246684	5.19874	9.93331	0.00162314	0.0386948	AT1G20370
-0.254285	5.73731	9.93058	0.00162555	0.0387054	AT5G51400
2.39694	-0.248849	9.91525	0.00163915	0.0389352	AT4G15610
-0.359592	5.29882	9.91545	0.00163897	0.0389352	AT5G20380
-0.324213	8.12056	9.89474	0.00165751	0.0393241	AT1G56280
-0.61899	8.80314	9.8863	0.00166514	0.0394576	AT1G74670
-0.22777	6.47686	9.8714	0.00167867	0.0396356	AT1G71410
-0.330526	4.78726	9.8727	0.00167749	0.0396356	AT2G35450
-0.2855	7.19852	9.87557	0.00167487	0.0396356	AT4G03520
-0.249766	6.43709	9.86456	0.00168493	0.0396883	AT3G54360
0.69944	2.32343	9.86576	0.00168383	0.0396883	AT3G57860
-0.352534	8.55579	9.85286	0.00169568	0.039894	AT5G19550
0.52056	2.57618	9.84125	0.00170641	0.040027	AT2G38720
1.93397	-1.03359	9.84017	0.00170742	0.040027	AT3G24420
2.0573	0.982483	9.8433	0.00170451	0.040027	AT4G38420
-0.491091	3.33824	9.83217	0.00171486	0.0401537	AT5G47440
1.37436	3.82635	9.8224	0.00172399	0.0402578	AT1G03870
-1.86655	-1.43195	9.82088	0.00172542	0.0402578	AT2G43580
-0.391346	6.88448	9.82341	0.00172305	0.0402578	AT4G34881
-0.977235	0.824872	9.81047	0.00173521	0.0403716	AT1G09797
0.378559	3.744	9.80815	0.00173741	0.0403716	AT3G19210
0.274632	5.60382	9.80701	0.00173848	0.0403716	AT4G00820
0.302926	6.39245	9.80703	0.00173846	0.0403716	AT4G35630
0.338617	3.90587	9.80094	0.00174422	0.0404574	AT1G78650
0.50677	2.83395	9.7983	0.00174673	0.0404681	AT4G13990
1.08632	0.254449	9.78513	0.00175929	0.0407111	AT3G05330
0.384492	4.69812	9.77916	0.00176501	0.040774	AT1G72730
0.849403	1.8951	9.77798	0.00176614	0.040774	AT3G23670
-0.965688	1.61293	9.75933	0.00178415	0.0410938	AT1G09090
0.579343	3.74658	9.76073	0.00178279	0.0410938	AT1G72470
-0.329395	5.10861	9.75647	0.00178693	0.0411098	AT1G26180
2.03241	-1.40812	9.74324	0.00179983	0.0412166	AT1G12950
2.99802	-2.50784	9.74225	0.00180081	0.0412166	AT1G13520
0.356388	6.22675	9.73799	0.00180498	0.0412166	AT1G27330
1.27898	0.198089	9.74026	0.00180275	0.0412166	AT4G11460
-0.309312	5.54204	9.73676	0.00180619	0.0412166	AT5G01920
-0.32901	5.92003	9.73733	0.00180563	0.0412166	AT5G09660
0.386854	5.99266	9.74791	0.00179527	0.0412166	AT5G49160
-0.56513	6.58417	9.73291	0.00180998	0.0412554	AT5G27660
0.518001	4.06509	9.71427	0.00182843	0.0415799	AT2G43140
0.411174	3.75501	9.71456	0.00182814	0.0415799	AT4G08685
0.505441	3.96083	9.70933	0.00183335	0.0416438	AT1G04680
0.395375	6.59164	9.70484	0.00183783	0.0416977	AT2G38540
-1.09903	-0.321187	9.69442	0.00184828	0.0418866	AT5G48050
1.06078	0.637859	9.69034	0.00185239	0.0419302	AT3G50970
-0.402677	7.22589	9.6883	0.00185445	0.0419302	AT5G19140
0.74805	3.83792	9.68263	0.00186018	0.0419428	AT1G10370
-0.36541	5.91937	9.68462	0.00185817	0.0419428	AT1G37130
-0.4544	4.04653	9.68144	0.00186139	0.0419428	AT3G58490
0.890046	1.22465	9.67885	0.00186401	0.0419541	AT5G64060
-0.24163	6.15397	9.67577	0.00186714	0.0419765	AT4G13590
2.15163	-0.431792	9.66948	0.00187354	0.0420726	AT5G12020
-0.482798	4.68144	9.66704	0.00187604	0.0420808	AT5G02020
2.17684	-1.56279	9.66029	0.00188294	0.0421877	AT1G51820
-0.274369	6.35284	9.65508	0.00188829	0.0422596	AT5G06130
-1.29465	-0.571743	9.64567	0.00189798	0.0424284	AT3G42658
0.263178	4.76514	9.62997	0.00191428	0.0427443	AT3G20790
-0.287079	7.87013	9.62092	0.00192373	0.0429069	AT2G28800
-0.284077	4.57339	9.61631	0.00192857	0.0429178	AT1G44920
-0.637293	1.80148	9.61813	0.00192665	0.0429178	AT1G63360
-0.324595	3.86977	9.60785	0.00193747	0.0430673	AT1G78140
-0.811378	1.45945	9.59149	0.00195481	0.0434039	AT1G48530
-0.275965	5.31915	9.58191	0.00196504	0.0435819	AT4G33500
-0.250689	5.79837	9.57497	0.00197248	0.0436978	AT2G01440
0.237606	6.4579	9.5682	0.00197977	0.043751	AT1G61870
0.303785	4.78648	9.56831	0.00197965	0.043751	AT2G25140
0.389183	3.76228	9.56657	0.00198153	0.043751	AT4G34900
-0.564869	4.48469	9.56284	0.00198556	0.043791	AT3G25290
2.98244	-2.21297	9.55636	0.00199258	0.0438968	AT2G26420
-0.330313	4.58521	9.53319	0.00201789	0.0444048	AT5G54290
1.9245	-1.31826	9.52121	0.0020311	0.0446335	AT3G21150
0.271393	5.72136	9.51968	0.0020328	0.0446335	AT4G08310
1.03092	0.900322	9.51512	0.00203786	0.0446948	AT4G39130
-0.272204	6.98785	9.51036	0.00204315	0.0447115	AT3G27220
1.04761	1.46432	9.51102	0.00204242	0.0447115	AT5G23830
-0.449682	3.79819	9.50336	0.00205096	0.0448327	AT2G22990
-0.396417	4.77982	9.4904	0.0020655	0.0450543	AT1G64740
0.40852	5.75526	9.49025	0.00206566	0.0450543	AT5G54940
0.910524	0.640234	9.46159	0.0020982	0.045663	AT3G14510
-0.270316	5.16229	9.46203	0.00209769	0.045663	AT3G54740
1.59157	-0.433418	9.45863	0.00210158	0.0456862	AT4G35660
0.559544	4.56678	9.45101	0.00211033	0.0457314	AT3G11700
-0.367757	6.2004	9.45077	0.00211061	0.0457314	AT4G07825
1.47008	-0.98762	9.45245	0.00210868	0.0457314	AT5G28610
-0.469715	4.13763	9.44582	0.0021163	0.0458045	AT1G51400
0.321118	3.79369	9.43969	0.0021234	0.0459077	AT2G45100
0.282278	8.0594	9.43616	0.00212748	0.0459317	AT3G07770
-0.309592	4.622	9.43472	0.00212916	0.0459317	AT5G64280
0.921649	1.82455	9.42446	0.0021411	0.0461389	AT4G37400
-0.35876	4.90699	9.42071	0.00214548	0.0461829	AT1G60000
0.232038	6.76067	9.41671	0.00215017	0.0462334	AT5G60960
1.05576	0.185543	9.41174	0.00215601	0.0463084	AT2G45080
1.11287	1.18494	9.4013	0.00216832	0.0464451	AT1G16630
1.22705	0.650017	9.40036	0.00216943	0.0464451	AT1G51680
-0.557971	5.4374	9.40276	0.00216659	0.0464451	AT1G71695
-0.2667	5.8415	9.38825	0.0021838	0.0467021	AT4G14500
0.655719	2.56398	9.38502	0.00218765	0.0467339	AT5G10130
-0.280727	5.196	9.37972	0.00219399	0.0468185	AT2G45980
-0.446836	4.46045	9.37208	0.00220315	0.0469231	AT3G56650
0.605777	4.90289	9.37167	0.00220365	0.0469231	AT4G29520
1.4307	-0.755203	9.36391	0.002213	0.0470715	AT3G51230
0.718175	1.13683	9.36142	0.002216	0.047081	AT2G30150
-0.425207	6.25889	9.35959	0.00221821	0.047081	AT5G39890
0.713926	4.90081	9.35465	0.0022242	0.0471574	AT3G53040
0.304867	6.17892	9.33426	0.00224908	0.0475624	AT1G51060
0.816292	1.31894	9.33528	0.00224784	0.0475624	AT4G10280
-0.879316	2.74838	9.33308	0.00225053	0.0475624	AT5G26200
0.25418	6.28846	9.32567	0.00225966	0.0476533	AT1G33040
-0.379963	5.56265	9.32755	0.00225734	0.0476533	AT5G16110
-0.734395	4.43753	9.32129	0.00226506	0.0477162	AT3G48360
1.22751	0.497661	9.31621	0.00227136	0.0477978	AT2G16270
0.951615	0.92959	9.30742	0.00228228	0.0479765	AT3G52110
-0.245663	6.0367	9.30007	0.00229145	0.0480158	AT1G48840
-0.804958	2.37772	9.3007	0.00229066	0.0480158	AT3G49160
-0.39978	5.10039	9.30349	0.00228717	0.0480158	AT5G19120
-0.690989	1.5263	9.29571	0.00229692	0.0480326	AT1G53560
1.84171	-1.09621	9.29536	0.00229735	0.0480326	AT2G41810
-0.30991	6.25371	9.29361	0.00229955	0.0480326	AT5G24610
0.524273	2.62314	9.28412	0.00231149	0.048131	AT1G69700
-0.638613	3.3691	9.28514	0.00231021	0.048131	AT2G14247
-0.507721	2.5862	9.28405	0.00231157	0.048131	AT5G59400
0.399367	4.36413	9.27884	0.00231817	0.0482174	AT2G44200
1.79382	-0.644015	9.26661	0.00233369	0.0484893	AT4G17490
0.287708	4.30505	9.24028	0.00236748	0.0491396	AT3G50550
1.78391	-0.772625	9.22562	0.00238652	0.0493868	AT1G23790
1.15656	0.731135	9.22525	0.002387	0.0493868	AT4G02800
0.291602	4.39778	9.22341	0.0023894	0.0493868	AT4G23570
0.240472	5.61652	9.22752	0.00238404	0.0493868	AT5G54910
-0.456874	7.38213	9.215	0.00240041	0.0495624	AT5G14180
-0.248103	6.32219	9.21206	0.00240427	0.0495902	AT3G26890
-0.489055	3.15195	9.20646	0.00241162	0.0496899	AT5G16980
1.27894	-0.405427	9.20326	0.00241585	0.0497251	AT5G44925

## Sheet: tg_DE
logFC	logCPM	LR	PValue	padj	GeneID
-6.82205	3.98773	1122.6	4.0398e-246	7.97416e-242	AT1G53480
-6.68656	5.71466	578.632	7.44178e-128	7.34467e-124	AT3G01345
5.29086	2.43983	341.235	3.43453e-76	2.25981e-72	AT1G75945
-2.39556	4.42455	267.306	4.38575e-60	2.16426e-56	AT5G35935
3.99638	2.37295	236.579	2.19158e-53	8.65193e-50	AT3G29120
-4.65429	2.45052	140.644	1.92462e-32	6.33166e-29	AT1G36060
-2.51201	0.357758	65.6511	5.38248e-16	1.51778e-12	AT2G06995
-1.32906	2.53316	61.9919	3.44867e-15	8.50917e-12	AT1G53490
2.0728	3.12872	58.9278	1.63566e-14	3.58737e-11	AT5G33395
2.78406	0.512034	39.735	2.90867e-10	5.74142e-07	AT3G29140
3.40496	-0.0692713	38.9373	4.37642e-10	7.85328e-07	AT3G00560
-0.699746	3.33526	31.4289	2.0688e-08	3.14123e-05	AT3G29130
-1.6392	1.74365	31.5324	1.96136e-08	3.14123e-05	AT4G16745
-2.50858	1.18516	30.4913	3.35362e-08	4.72837e-05	AT3G41761
-3.10809	-1.66415	29.8276	4.72223e-08	6.21414e-05	AT5G03985
4.57001	-0.82253	29.0086	7.20562e-08	8.88948e-05	AT1G62766
3.34892	-0.585923	26.5195	2.60886e-07	0.000302919	AT5G39060
1.6971	0.637859	26.0404	3.3434e-07	0.00036664	AT3G50970
-0.924744	2.69928	21.1493	4.24848e-06	0.00441372	AT4G04223
2.90373	-0.811747	20.998	4.59774e-06	0.00453774	AT1G08105
6.3418	-0.439571	20.7146	5.33094e-06	0.00501083	AT4G09455
-2.67492	-1.67866	19.9768	7.83858e-06	0.00703299	AT3G22770
-1.94835	-0.571743	18.5901	1.62057e-05	0.0133285	AT3G42658
6.13033	0.712992	18.6423	1.57681e-05	0.0133285	AT3G44265
0.640513	3.40643	18.4114	1.77989e-05	0.0140533	AT5G59320
0.580825	3.48184	18.2825	1.90444e-05	0.0144584	AT2G36145
0.35026	6.28846	17.7527	2.51566e-05	0.0183913	AT1G33040
-1.56457	-0.318291	17.1625	3.43138e-05	0.02419	AT1G04267
-0.301323	5.99003	16.1027	5.99995e-05	0.0408389	AT5G65660
2.90108	-1.06776	15.9193	6.60997e-05	0.0434914	AT1G16620
1.58656	2.35925	15.6907	7.45911e-05	0.0474953	AT3G46230

## Sheet: tga6_DE
logFC	logCPM	LR	PValue	padj	GeneID
-6.85357	3.98773	1190.93	5.71037e-261	1.12717e-256	AT1G53480
-4.7697	3.64802	715.942	1.02127e-157	1.00794e-153	AT3G12250
-7.15923	5.71466	634.219	6.04141e-140	3.97505e-136	AT3G01345
5.61163	2.43983	406.36	2.27286e-90	1.1216e-86	AT1G75945
3.931	2.37295	231.225	3.2232e-52	1.27246e-48	AT3G29120
9.22123	-0.439571	85.4614	2.36264e-20	7.77269e-17	AT4G09455
3.28167	0.512034	63.5214	1.58637e-15	4.47335e-12	AT3G29140
-2.24095	0.357758	60.818	6.26034e-15	1.54466e-11	AT2G06995
7.92092	-1.64237	59.8788	1.00885e-14	2.21263e-11	AT1G62460
-1.18764	2.53316	52.969	3.38848e-13	6.68851e-10	AT1G53490
-3.24401	1.18516	47.5815	5.27629e-12	9.46807e-09	AT3G41761
5.01463	-0.82253	41.1987	1.37516e-10	2.26202e-07	AT1G62766
-1.71014	1.49514	39.6054	3.10819e-10	4.71944e-07	AT2G05665
-1.82577	1.74365	39.2944	3.6449e-10	5.13906e-07	AT4G16745
1.67445	3.12872	38.5548	5.32364e-10	7.00555e-07	AT5G33395
-0.782559	4.78915	38.2186	6.32454e-10	7.80251e-07	AT4G12800
3.30611	-0.0692713	37.0145	1.17257e-09	1.36149e-06	AT3G00560
3.60827	-0.585923	33.1876	8.36826e-09	9.17672e-06	AT5G39060
-0.62337	5.52874	31.3444	2.16078e-08	2.24482e-05	AT4G10340
1.73401	0.833982	27.7772	1.36124e-07	0.000134348	AT5G24915
-1.59596	0.519606	25.7397	3.90698e-07	0.000367237	AT1G68290
-0.52631	4.91435	25.5084	4.40459e-07	0.000395192	AT5G54270
3.37367	-1.06776	25.2497	5.03685e-07	0.000432271	AT1G16620
-1.14993	1.31028	24.8046	6.34451e-07	0.000521809	AT3G22750
-1.81321	9.13569	24.7094	6.66582e-07	0.000526306	AT5G44120
-1.53703	0.714548	24.0912	9.18796e-07	0.000697543	AT1G02950
-2.41884	-1.66415	23.8458	1.04369e-06	0.000763018	AT5G03985
-0.593492	3.33526	23.6996	1.12608e-06	0.000793844	AT3G29130
-1.00895	4.46626	23.0996	1.53819e-06	0.00104698	AT2G02120
2.93303	-0.811747	22.5715	2.0247e-06	0.00133219	AT1G08105
-0.97499	4.57733	22.1065	2.57937e-06	0.0016424	AT1G29930
-1.2695	1.65378	21.9446	2.80633e-06	0.00173107	AT2G33830
-4.29096	-2.09528	21.658	3.25843e-06	0.00194903	AT3G58350
-0.415154	5.91262	21.489	3.55863e-06	0.00206599	AT1G31330
-0.666221	3.12865	20.7887	5.12845e-06	0.00286252	AT1G52230
-0.928374	8.28131	20.7021	5.36568e-06	0.00286252	AT1G75830
-0.670879	4.83463	20.7213	5.31221e-06	0.00286252	AT3G61470
-0.658953	6.04318	20.3602	6.41511e-06	0.00333231	AT1G66270
-1.86425	4.19434	20.2099	6.93922e-06	0.00351213	AT4G27150
3.3814	-1.5227	19.3938	1.06353e-05	0.00524827	AT1G18240
-0.510886	3.82536	19.0855	1.24988e-05	0.00601743	AT2G20570
3.51999	-2.04768	18.7061	1.5249e-05	0.00716669	AT4G09355
-2.21379	7.62837	18.6166	1.59821e-05	0.00731518	AT4G28520
0.363377	5.31742	18.5783	1.63062e-05	0.00731518	AT5G38720
-0.372358	7.2371	18.4359	1.75719e-05	0.00770784	AT1G42970
-1.37411	1.45042	18.1091	2.086e-05	0.00876076	AT1G73370
-1.53682	0.956111	18.1133	2.08145e-05	0.00876076	AT5G24910
-1.57088	-0.188153	17.8192	2.42923e-05	0.00998969	AT3G18260
-0.885846	4.07759	17.6491	2.65639e-05	0.0102813	AT1G15820
-0.67852	3.723	17.6543	2.64913e-05	0.0102813	AT3G46780
-0.672348	5.99056	17.6697	2.62778e-05	0.0102813	AT5G38420
-1.06507	3.83651	17.502	2.87008e-05	0.0108947	AT3G56350
-2.69315	-1.72238	17.1553	3.44445e-05	0.0128283	AT3G47180
-0.963996	1.79275	17.1062	3.53466e-05	0.0129205	AT4G05180
-0.563925	3.65483	17.0639	3.61437e-05	0.0129716	AT1G55670
0.346566	4.67236	16.9629	3.81166e-05	0.0134354	AT1G71850
0.417875	5.23074	16.866	4.01145e-05	0.0138916	AT1G23410
-0.585105	4.57331	16.7922	4.17043e-05	0.0141412	AT1G61520
0.845033	2.9325	16.7667	4.22682e-05	0.0141412	AT2G15490
-2.42821	3.4156	16.6189	4.56941e-05	0.0148197	AT2G01008
-1.41847	0.6299	16.5837	4.65485e-05	0.0148197	AT2G27140
-1.5586	0.56372	16.5861	4.64909e-05	0.0148197	AT5G20970
-0.461386	6.45531	16.4587	4.97208e-05	0.0155784	AT5G66570
-1.6575	0.741033	16.3394	5.29503e-05	0.016331	AT4G09950
1.86798	-0.479195	15.9631	6.45901e-05	0.0196145	AT5G47500
-2.18704	-0.748263	15.8925	6.70445e-05	0.0200514	AT1G05760
-1.4594	0.266534	15.8021	7.03227e-05	0.0203374	AT1G13920
-0.466025	5.91937	15.7952	7.05817e-05	0.0203374	AT1G37130
-0.620499	3.37362	15.7816	7.10919e-05	0.0203374	AT4G28750
-1.15357	1.9063	15.6022	7.81634e-05	0.0212075	AT1G47540
-2.09117	-1.67866	15.6421	7.65325e-05	0.0212075	AT3G22770
-0.530733	4.36517	15.6661	7.55685e-05	0.0212075	AT3G54890
-3.10746	-1.59552	15.5957	7.84308e-05	0.0212075	AT5G25370
-0.470297	4.82676	15.4284	8.56891e-05	0.022857	AT2G02850
0.291563	6.45616	15.3395	8.98196e-05	0.0236282	AT1G23280
-1.76836	-0.236787	15.3153	9.09744e-05	0.0236282	AT1G68230
-0.559459	2.91389	15.0821	0.000102934	0.0263873	AT1G08380
0.336914	6.29786	15.0302	0.000105802	0.0267746	AT5G62440
-2.10516	3.27672	14.8726	0.000115023	0.0287398	AT5G50600
-0.787906	3.64847	14.842	0.000116902	0.0288441	AT5G59170
-2.19773	5.41897	14.0383	0.000179121	0.0436501	AT5G54740
-1.01434	0.869191	13.9439	0.000188346	0.0447922	AT3G20340
-1.33398	2.0675	13.9627	0.00018647	0.0447922	AT5G55240
-1.29305	0.433451	13.852	0.000197782	0.0464763	AT5G67050
-0.792632	4.17896	13.7709	0.000206514	0.0472676	AT2G34420
-5.50535	-2.30431	13.7544	0.000208333	0.0472676	AT4G39810
-1.21118	0.621715	13.7819	0.000205307	0.0472676	AT5G04890
-0.382668	5.21431	13.6	0.000226189	0.0496236	AT4G01050
-1.72531	1.78757	13.5994	0.000226259	0.0496236	AT4G09600
-2.04468	-1.35433	13.6062	0.000225436	0.0496236	AT4G30230
